# Supplementary material for: The waterbodies of the halo-volcanic Dallol complex: earth analogs to guide us, where to look for life in the universe
Source: Front Microbiol. 2023 Jul 14;14:1134760. doi: 10.3389/fmicb.2023.1134760 (PMC10382021; doi:10.3389/fmicb.2023.1134760)
Supplement: Supplementary file 2 [file Table_1.XLSX]

## Sheet: Complete_sample_list
Halo-Volcanic	GPS location		rock sampling	brine sampling			microbiological filtration
Dallol complex	GPS Latitude	GPS Longitude		in-situ measurements	sampling in open botlle	sampling in sterile vacuum botle
Central green pool	14°14'10.8" N	40°18'00.5" E	SOL 7.1 SOL 7.2	x	LIQ 7 LIQ 8	LIQ 11 LIQ 13	MIC 11.1 (300 ml) MIC 11.2 (300 ml)
Left green pool	14°14'10.6" N	40°18'00.2" E	SOL 10.1 (yellow) SOL 10.2 (brown)	x	LIQ 9 LIQ 10	LIQ 15 LIQ 23
Rigth yellow pool	14°14'10.8" N	40°18'00.8" E		x	LIQ 5 LIQ 6 LIQ 17 LIQ 26	system failed	MIC 5.1 (300 ml) MIC 5.2 (300 ml)
White chimney	14°14'11.5" N	40°17'59.5" E	SOL 31.1 (white) SOL 31.2 (yellow) SOL 31.3 (brown)	x	LIQ 16 LIQ 32 LIQ 31 (at 1m)
			SOL 2 (extra sample)
Black lake	14°13'18.4" N	40°17'10.6" E	SOL 1 GEL 1	x	LIQ 1 LIQ 2		not successful
Gaet'ale Pond	14°12'48.1" N	40°19'17.1" E	SOL 20.1 (brown) SOL 20.2 (white)	x	LIQ 20 LIQ 21
Dead lake	-	-	-	-	-	-	-
Yellow mini pond	14°13'40.4" N	40°19'08.1" E	SOL 42	x	LIQ 42 LIQ 43
Red micro pond	14°13'41.7" N	40°19'06.3" E	SOL 45	x	LIQ 45 LIQ 46		MIC 45 (50 ml)
Asale karst hole	14°06'57.6" N	40°20'53.2" E	SOL 25.1	x	LIQ 24 (Felipe) LIQ 25 LIQ 27
Karum Lake	14°02'58.0" N	40°22'32.2" E	SOL 28.1 (rock salt) SOL 28.2 (salt flakes)	-	LIQ 28 LIQ 29
