# Supplementary material for: The waterbodies of the halo-volcanic Dallol complex: earth analogs to guide us, where to look for life in the universe
Source: Front Microbiol. 2023 Jul 14;14:1134760. doi: 10.3389/fmicb.2023.1134760 (PMC10382021; doi:10.3389/fmicb.2023.1134760)
Supplement: Supplementary file 3 [file Table_2.XLSX]

## Sheet: Supp_materials_2
Geo-Physico Chemical characterisation of ten water bodies sampled in Danakil depression
Parameter	Central green pool	Left green pool	Right yellow pool	White chimney environment	Gaet'ale Pond (Yellow lake)	Black lake	Yellow mini pond	Red micro pond	Asale karst hole	Karum Lake
Location
GPS Latitude	14°14'10.8" N	14°14'10.6" N	14°14'10.8" N	14°14'11.5" N	14°12'48.1" N	14°13'18.4" N	14°13'40.4" N	14°13'41.7" N	14°06'57.6" N	14°02'58.0" N
GPS Longitude	40°18'00.5" E	40°18'00.2" E	40°18'00.8" E	40°17'59.5" E	40°19'17.1" E	40°17'10.6" E	40°19'08.1" E	40°19'06.3" E	40°20'53.2" E	40°22'32.2" E
Köppen climat zone	BWh	BWh	BWh	BWh	BWh	BWh	BWh	BWh	BWh	BWh
Water analyses
in-situ measurements
Temperature [°C]	46.12	34.01	35.51	>100	41.15	35.7	32.02	35.12	35.54	31.5
in situ pH	-0.52	-0.51	-0.44	-1.12	6.2	2.4	4.68	3.12	5.6	5.4
Conductivity [mS.cm-1 at 25°C]	> max.	> max.	> max.	> max.	> max.	> max.	> max.	> max.	> max.	> max.
EH [mV versus SHE]	555.9	569.3	594.7	466.4	335.8	396.2	295.8	434.2	381.9	392.4
Laboratory Physico-Chemistry
Temperature [°C]	25	25	25	25	25	25	25	25	25	25
pH1/50 diluted [at 25°C]	0.74	0.77	0.92	0.73	3.41	2.75	3.66	3.49	4.37	4.49
Conductivity [mS.cm-1 at 25°C]	421.774	417.53	404.415	424.137	598	521.3	395	494	372.835	375.47
EH [mV versus SHE]	620	619	630	627	460	478	396	426	407	416
Density [Mg.m-3]	1.225	1.223	1.222	1.223	1.454	1.351	1.246	1.342	1.22	1.218
TDS measured [g.l-1]	314.18	318.56	319.81	318.46	681.7	433.67	372.57	503.97	351.97	350.47
Water activity Aw [-]	0.725	0.728	0.731	0.729	0.234	0.324	0.684	0.463	0.734	0.735
Major Cations, ICP-MS [mM]
Na+	3893	3846	4153	3746	58	88	2091	245	3519	4149
Mg2+	156	157	148	128	1925	4705	1106	2016	124	115
Ca2+	85	84	79	80	4048	207	1267	2685	434	424
K+	195	197	168	157	40	46	260	322	90	88
Fe2+/3+	273	280	226	221	1	27	10	4	0.285	0.303
Sr2+	1	1	1	1	34	3	11	30	4	4
[B(OH)3]0	17	15	12	15	8	4	3	6	1	1
Major Anions, IC [mM]
Cl-	5834	5665	5857	5602	12168	10077	6767	10704	5211	5887
F-	18	16	14	17	<	<	4	11	<	<
Br-	3	3	3	3	95	116	30	67	10	9
SO42-	58	54	42	61	<	<	2	<	3	4
PO43-	<	<	<	<	<	<	<	<	<	<
NO3-	<	<	<	<	<	<	<	<	<	<
NO2-	<	<	<	<	<	<	<	<	<	<
HCO3-	<	<	<	<	4	<	<	<	4	5
CO32-	<	<	<	<	<	<	<	<	<	<
Charge Balance [mEq]	-836	-690	-717	-966	49	-171	276	-739	-492.43	-579.394
Chao-Kosmotropicity [kJ.kg-1]	-19.6746	-18.9853	-24.7798	-21.3328	476.119	272.567	150.935	350.221	6.99429	-1.32051
TDS analysed [g.l-1]	335.828	326.075	337.408	332.72	651.305	493.614	380.042	564.091	294.374	331.546
TDS relative difference [%]	-0.0644605	-0.023047	-0.0521554	-0.0428577	0.0466682	-0.121438	-0.0196622	-0.10658	0.195657	0.057079
Total Inorganic Carbon [mM]	n/a	n/a	n/a	n/a	n/a	n/a	n/a	n/a	n/a	n/a
Total Organic Carbon [mM]	n/a	n/a	n/a	n/a	n/a	n/a	n/a	n/a	n/a	n/a
Mineral analyses
XRD-mineral analysis	NaCl, KCl, CaSO4.12H2O, Ca(Mn,Mg)(CO3)2	NaCl, KCl, CaSO4.12H2O, Ca(Mn,Mg)(CO3)2	NaCl, KCl, CaSO4.12H2O, Ca(Mn,Mg)(CO3)2	NaCl, KCl, CaSO4.12H2O, Ca(Mn,Mg)(CO3)2	NaCl, KCl, CaMg2Cl6.12H2O, MgCl2	MgCl2.6H2O, KMgCl3.6H2O	NaCl, CaMg2Cl6.12H2O	KCl, KMgCl3.6H2O	NaCl, KCl	NaCl, KCl
	halite, sylvite, gypsum, kutnohorite	halite, sylvite, gypsum, kutnohorite	halite, sylvite, gypsum, kutnohorite	halite, sylvite, gypsum, kutnohorite, anhydrite	halite, sylvite, tachyhydrite, chloromagnesite	bischofite, carnalite	halite, tachyhydrite like	sylvite, carnalite	halite, sylvite	halite, sylvite
