# Supplementary material for: The waterbodies of the halo-volcanic Dallol complex: earth analogs to guide us, where to look for life in the universe
Source: Front Microbiol. 2023 Jul 14;14:1134760. doi: 10.3389/fmicb.2023.1134760 (PMC10382021; doi:10.3389/fmicb.2023.1134760)
Supplement: Supplementary file 4 [file Table_3.XLSX]

## Sheet: OTU_rel_abundance
	Sample	10_1	31_1	31_2	31_3	25_1	28_1	28_2	42	45	F45		Seq. Control
		Left green pool	White chimney	White chimney	White chimney	Asale karst hole	Karum Lake	Karum Lake	Yellow mini pond	Red micro pond	Red micro pond		C. met CH34
	SUM relative	100	100	100	100	100	100	100	100	100	100		100
Escherichia/Shigella	Otu2	27.5295	64.7263	5.53919	51.3709	36.4926	61.2266	84.0697	64.2914	54.8596	23.8627		0.00821963
Streptophyta_unclassified	Otu3	0	7.03646	0	0	0	0	0	0	0	21.5105		0
Propionibacterium	Otu5	10.1811	5.69314	11.2944	10.4722	3.24107	12.7287	3.16389	6.47239	10.3672	11.7298		0.0164393
Staphylococcus	Otu13	1.77789	2.87855	2.69102	2.80528	0.946041	6.40953	0.740591	2.40658	2.63206	5.04146		0
Streptophyta_unclassified	Otu73	1.48838	1.96473	2.6321	4.02386	0.525578	0.711543	0.0806086	0.26322	0.490537	0.608386		0
Sporosarcina	Otu70	0	1.23367	0	0	0	0	0	0	0	0		0
Bacillus	Otu14	0.820281	1.19711	0	0	0.47302	4.61373	1.61721	1.82374	0.237947	0.108502		0
Pseudoxanthomonas	Otu20	0.857397	1.01435	0	0.266565	0.297828	0.751073	3.12358	2.43948	0.369733	0.496009		0
Chryseobacterium	Otu82	0	0.996071	0	0	0	0	0.0251902	0	0	0		0
Klebsiella	Otu41	0.360033	0.932103	0.07857	0	0.157673	0	0.609602	0.695652	0.918842	0.166628		0
Streptococcus	Otu46	0.400861	0.922964	0.667845	0	0.0875964	0.316241	0.0957227	0.0705053	0.373394	1.17415		0
Bacteria_unclassified	Otu9	2.07112	0.813305	2.10175	0	0.192712	0.186356	0.0503804	0.0658049	1.57777	1.4299		0
Hydrogenophilus	Otu17	2.14164	0.740199	2.61245	0	0.0525578	0	0.0403043	0.159812	0.490537	0.891266		0
Sanguibacter	Otu146	0	0.703646	0	0	0	0.0903546	0	0	0	0		0
Xanthomonas	Otu104	0	0.648817	0	0.456969	0	0	0	0	0.289197	0.0697512		0
Neisseriaceae_unclassified	Otu32	0.163314	0.63054	0	0	0.0525578	1.91439	0.125951	0.155112	0.384376	0.0852515		0
Azoarcus	Otu19	1.94121	0.584849	2.16068	0	0	0	0.146103	0.108108	0.702859	0.356506		0
Bacteria_unclassified	Otu18	0	0.530019	0	0	0	0	0	0	0	2.60017		0
Actinomycetales_unclassified	Otu44	0.586445	0.466051	0.530348	0.520437	0	0	0.211598	0.286722	0.841967	0.310005		0
Pseudonocardia	Otu180	0	0.447775	0	0	0	0	0	0	0	0		0
Cupriavidus	Otu1	0.0853686	0.42036	0	1.30744	0.227751	0.367066	0.775858	0.869565	0.644287	0.453383		99.926
Bacteria_unclassified	Otu113	0.267241	0.383807	0	0	0	0	0	0	0	0.0852515		0
Parvimonas	Otu183	0	0.356392	0	0	0	0	0	0	0	0		0
Acinetobacter	Otu165	0	0.347254	0	0	0	0	0	0	0.164733	0		0
Gemmata	Otu184	0	0.347254	0	0	0	0	0	0	0	0		0
Sphingomonas	Otu201	0	0.347254	0	0	0	0.152473	0.0100761	0	0	0		0
Bacteroidetes_unclassified	Otu43	0.367456	0.338116	0	0	0	0	0	0	0.190358	0.0542509		0
Alkaliphilus	Otu4	11.7957	0.310701	1.59104	0.241178	3.92432	0	0.226712	0	0.329465	2.85592		0
Alcaligenes	Otu187	0	0.301563	0	0.368114	0	0	0.186407	0.122209	0	0		0
Bacillus	Otu207	0	0.301563	0	0	0	0	0	0	0	0		0
Bacteroidetes_unclassified	Otu77	0.285799	0.292424	0.766058	0	0	0	0	0	0	0.127877		0
Corynebacterium	Otu112	0.270952	0.292424	0	0	0	0	0.0251902	0	0	0.120127		0
Pseudomonas	Otu93	0.185584	0.274148	0.608918	1.01549	0.455501	0.660718	0.392967	0.343126	0.549109	0.352631		0
Bellilinea	Otu95	0	0.255871	0	0	0	0	0	0.155112	0	0		0
Comamonas	Otu262	0	0.255871	0	0	0	0	0	0	0	0.0775014		0
Pseudomonas	Otu116	0.0259817	0.228457	0	0.88855	0.105116	0.282358	0	0	0	0.174378		0
Chloroflexus	Otu7	3.67456	0.15535	1.51247	0.152323	0	0.169415	0.130989	0.0235018	1.1092	0.887391		0
Actinomycetales_unclassified	Otu287	0	0.146212	0	0	0	0	0	0	0	0		0
Propionibacterium	Otu284	0	0.146212	0	0.190404	0	0	0.0453423	0.0282021	0	0		0
Microbacteriaceae_unclassified	Otu124	0.0185584	0.109659	0	0.203097	0	0	0.141065	0.13161	0.186697	0.279005		0
Comamonadaceae_unclassified	Otu296	0.0556752	0.0822444	0.137498	0.279259	0.262789	0.0790603	0.0403043	0.00940071	0.0439287	0.0387507		0
Bacteroidetes_unclassified	Otu10	0.181872	0.0548296	0	0	0	0	0.0251902	0	0.618662	0.155003		0
Microbacterium	Otu376	0	0.0548296	0.294638	0	0	0	0	0	0	0		0
Bacteria_unclassified	Otu22	1.66283	0.0182765	0	0	0.0350385	0	0.0151141	0.13161	1.04331	0.674262		0
Escherichia/Shigella	Otu471	0	0.0182765	0	0	0	0	0	0	0	0		0
Novispirillum	Otu6	3.80447	0	1.8464	0	0.122635	0.288005	0.362739	0.225617	1.79742	1.26327		0
Turicella	Otu8	0.270952	0	0	0.330033	0	0.434832	0.0403043	7.45946	0.219643	0.341006		0
Aquaspirillum	Otu12	1.54777	0	2.29817	0	0	0	0.130989	0	0.384376	0.158878		0
Rhizobiales_unclassified	Otu15	0	0	0	0	0.0875964	0	0	0	0	2.9993		0
Geosporobacter	Otu11	2.05998	0	2.47496	0	0.280308	0	0.151141	0.0940071	1.48259	0.58126		0
Bacteroidales_unclassified	Otu21	0.567887	0	0	0	0	0	0	0.0329025	0.380715	0.158878		0
Brevibacterium	Otu25	0	0	0	0	0	0	0	2.44418	0	0		0
Marmoricola	Otu24	0	0	10.3712	0	0	0	0	0	0	0		0
Comamonadaceae_unclassified	Otu23	2.33093	0	0.510705	0	0.385424	0	0.115875	0.244418	1.23	0.755638		0
Arcobacter	Otu26	1.49209	0	2.65174	0.279259	0	0	0.0957227	0.079906	0.585716	0.794389		0
Chlorobiaceae_unclassified	Otu27	0.434266	0	2.53388	0.317339	0	0	0.0403043	0.0517039	0.428305	0.29063		0
Rhodocyclaceae_unclassified	Otu28	0	0	0	0	0	0	0	0	0.618662	0.174378		0
Enhydrobacter	Otu29	0.308069	0	0.491063	0	0.192712	0	0.0302282	0	1.48625	0.86414		0
Treponema	Otu30	0.497365	0	0.333923	0	0	0	0	0	0.369733	0.263505		0
Azospirillum	Otu31	0	0	0	0	0	0.225887	0	0	0.0585716	0		0
Candidatus_Nanosalina_unclassified	Otu33	0	0	0	0	13.0343	0	0	0	0	0		0
Roseiflexus	Otu34	0.861109	0	0.510705	0	0	0	0.0201521	0	0.35509	0.523134		0
Bacillus	Otu35	0	0	0	4.07464	0	0	0	0	0	0		0
Corynebacterium	Otu36	0	0	0	0	0	0	0	1.48531	0	0.0620011		0
Deltaproteobacteria_unclassified	Otu37	0	0	5.79454	0	0	0	0	0	0	0		0
Microbacteriaceae_unclassified	Otu39	0	0	0	3.9477	0	0	0	0	0	0		0
Desulfomicrobium	Otu38	0.189296	0	0	0	0	0	0.0201521	0	0.292858	0		0
Deltaproteobacteria_unclassified	Otu16	0	0	0	0	12.7365	0.372713	0	0	0	0		0
Lactobacillus	Otu42	0	0	0	0	0	0	0	0	0	0.930016		0
Salinibacter	Otu45	0	0	0	0	4.57253	0.751073	0.0100761	0	0	0		0
Methylobacterium	Otu40	0	0	0	0	0	0	0	1.16569	0	0		0
Acinetobacter	Otu47	1.09866	0	0.608918	0	0	0.474362	0.0906847	0	0	0.0775014		0
Planococcaceae_unclassified	Otu49	0	0	4.04636	0	0	0	0	0	0	0		0
Bacteria_unclassified	Otu48	0.460248	0	0	0	0	0	0.0453423	0	0.109822	0.116252		0
Bacteroidetes_unclassified	Otu50	0.315493	0	0	0	0	0	0.0856466	0	0.296519	0.0852515		0
Leptospiraceae_unclassified	Otu52	0.0519635	0	0	0	0	0	0	0	0.435626	0.058126		0
Lactococcus	Otu51	0	0	0	0	0	0	0	0.963572	0	0		0
Microvirga	Otu54	0	0	3.84993	0	0	0	0	0	0	0		0
Cloacibacterium	Otu53	0.734912	0	0	0	0	0	0.0251902	0	0	0		0
Streptococcus	Otu55	0	0	0.608918	0	0	1.1012	0.100761	0.0987074	0	0.174378		0
Kineococcus	Otu56	0	0	0	2.3737	0	0	0	0	0	0		0
Anaerolineaceae_unclassified	Otu57	0.44169	0	0	0	0	0	0	0	0.164733	0.232504		0
Rhodospirillaceae_unclassified	Otu58	0.68666	0	0	0	0	0	0.0554184	0	0.237947	0.0852515		0
Blastocatella_unclassified	Otu59	0	0	0	2.29754	0	0	0	0	0	0		0
Bacteroidetes_unclassified	Otu60	0	0	0.39285	0	0	0	0.0856466	0	0.35143	0.0310005		0
Sphingobacteriales_unclassified	Otu61	0.263529	0	0	0	0	0	0	0	0.384376	0.352631		0
Candidatus_Nanosalina_unclassified	Otu62	0	0	0	0	3.88928	0.0451773	0.0604564	0	0	0		0
Bacteroidetes_unclassified	Otu64	0.567887	0	0	0	0	0	0	0	0.128125	0.104627		0
Anaerovorax	Otu63	0.567887	0	0	0	0	0	0	0	0.175715	0		0
Treponema	Otu65	0.556752	0	0	0	0	0	0	0	0.15009	0.0968767		0
Chromatiaceae_unclassified	Otu66	0.241259	0	0	0	0	0	0	0	0.256251	0.213129		0
Bacillus	Otu67	0	0	0	0	0	0.180709	0.398005	0.620447	0.124465	0.561885		0
Bacteroidales_unclassified	Otu68	0	0	0	0	0.210231	0	0	0	0.190358	0		0
Yersinia	Otu69	0	0	0	1.72633	0	0	0	0	0	0		0
Corynebacterium	Otu72	0	0	0	0	0	0.711543	0	0.12691	0	0.279005		0
Roseomonas	Otu76	0.452825	0	0	0	0	0	0	0	0.120804	0		0
Lutispora	Otu75	0.456536	0	0	0	0	0	0	0	0	0		0
Deltaproteobacteria_unclassified	Otu74	0.378591	0	0.07857	0	0.157673	0	0.0201521	0.0611046	0.285536	0.0968767		0
Corynebacterium	Otu78	0.430555	0	0.510705	0	0	0.146826	0	0.258519	0.40268	0.410757		0
Armatimonadetes_gp7_unclassified	Otu80	0.515923	0	1.35533	0	0	0	0.0151141	0	0.420983	0		0
Nitrincola	Otu79	0.426843	0	0	0	0.210231	0	0	0	0	0		0
Cyanobacteria_unclassified	Otu81	0.419419	0	0	0	0	0	0	0	0.15009	0.112377		0
Candidatus_Nanosalina_unclassified	Otu469	0	0	0	0	3.3637	0	0	0	0	0		0
Desulfonatronum	Otu71	0	0	0	0	0	0	0	0	0.234286	0.108502		0
Spirosoma	Otu85	0	0	0	1.28205	0	0	0	0	0	0		0
Actinomycetospora	Otu86	0	0	0.608918	0	0	0	0	0	0	0.387507		0
Bacillus	Otu468	0.304358	0	0	0	0.157673	0.570364	0.201521	0.427732	0.139108	0.162753		0
Kocuria	Otu87	0	0	0	0	0	0.265417	0.0957227	0.460635	0.296519	0.240254		0
Candidatus_Nanosalina_unclassified	Otu84	0	0	0	0	1.97968	0	0	0	0	0		0
Hydrogenophaga	Otu83	0	0	0	0	0.210231	0	0	0	0	0		0
Acidovorax	Otu90	0.319204	0	0	0	0.192712	0	0.0151141	0	0.065893	0.333256		0
Candidatus_Nanosalina_unclassified	Otu94	0	0	0	0	2.69797	0	0	0	0	0		0
Pseudomonas	Otu92	0.345186	0	0	0	0	0	0.211598	0.0329025	0	0		0
Bacteria_unclassified	Otu89	0.282087	0	0.589275	0	0	0	0.0151141	0	0.0439287	0.0620011		0
Methylobacterium	Otu88	0	0	0	0	0	0	0	0.0987074	0	0.368131		0
Sphingomonas	Otu91	0.348898	0	0	0	0	0	0	0	0	0		0
Ignavibacterium	Otu103	0.300646	0	0	0	0	0	0	0	0	0		0
Tepidimonas	Otu101	0.304358	0	0	0	0	0	0	0	0	0		0
Phyllobacteriaceae_unclassified	Otu102	0	0	1.61069	0	0	0	0	0	0	0		0
Quadrisphaera	Otu106	0	0	0	0.990099	0	0	0	0	0	0		0
Acidobacteria_Gp4_unclassified	Otu105	0.270952	0	0	0	0	0	0	0	0	0.0348756		0
Schleiferia	Otu107	0.285799	0	0	0	0	0	0.0654945	0	0	0.201504		0
Wandonia	Otu109	0.293222	0	0.530348	0	0	0	0	0	0	0.0620011		0
Rhodocyclaceae_unclassified	Otu108	0	0	0	0	0	0	0	0.357227	0	0		0
Fusobacteriales_unclassified	Otu110	0.278376	0	0	0	0	0	0	0	0	0.0930016		0
Lautropia	Otu111	0	0	0	0	0	0	0	0	0.267233	0		0
Rubellimicrobium	Otu98	0	0	0	0	0	0	0	0	0.311162	0		0
Armatimonas/Armatimonadetes_gp1	Otu96	0	0	0	0	0	0	0	0	0	0.329381		0
Geminicoccus_unclassified	Otu114	0	0	1.39462	0	0	0	0	0	0	0		0
Paracoccus	Otu117	0	0	0	0	0	0	0.0503804	0	0.20134	0.449508		0
Clostridium_IV	Otu115	0	0	1.37498	0	0	0	0	0	0	0		0
Gemella	Otu118	0.11135	0	1.35533	0	0	0	0.0453423	0	0.0475894	0.0232504		0
Acidovorax	Otu119	0	0	0	0	0	0	0	0.108108	0	0.0813764		0
Bacteria_unclassified	Otu121	0.252394	0	0	0	0	0	0	0	0	0.0193753		0
Veillonella	Otu122	0	0	0	0	0	0	0	0	0	0.25963		0
Haemophilus	Otu123	0	0	0	0	0	0	0	0.0470035	0.161072	0.484383		0
Anaerococcus	Otu97	0	0	0	0	0	0	0	0	0.172054	0.329381		0
Clostridiales_unclassified	Otu99	0	0	0	0	0	0.480009	0	0	0	0		0
Bacteria_unclassified	Otu100	0	0	0.70713	0	0	0	0	0	0.146429	0		0
Candidatus_Nanosalina_unclassified	Otu120	0	0	0	0	1.24387	0	0	0	0	0		0
Labilithrix	Otu129	0	0	0	0.799695	0	0	0	0	0	0		0
Fluviimonas	Otu128	0	0	0	0	0	0	0	0	0	0		0
Bacteria_unclassified	Otu126	0.248682	0	0	0	0	0	0	0	0	0.0697512		0
Bacteria_unclassified	Otu125	0.241259	0	0	0	0	0	0	0	0	0		0
Conexibacter	Otu131	0	0	0	0.799695	0	0	0	0	0	0		0
Porphyromonadaceae_unclassified	Otu127	0.237547	0	0	0	0	0	0	0	0	0.0775014		0
Bacteria_unclassified	Otu130	0.233836	0	0.451778	0	0	0	0	0	0.113482	0.158878		0
Thermoanaerobaculum_unclassified	Otu132	0	0	0	0	0	0	0	0	0.219643	0.0697512		0
Sphingomonadaceae_unclassified	Otu134	0	0	0	0	0	0.333183	0	0	0.0585716	0		0
Dialister	Otu133	0	0	0	0	0	0.355771	0	0	0	0		0
Granulicatella	Otu136	0	0	0	0	0	0	0	0	0.135447	0.220879		0
Sphingomonadaceae_unclassified	Otu137	0.211566	0	0	0	0	0	0	0	0	0		0
Anaerolineaceae_unclassified	Otu135	0.215277	0	0	0	0	0	0	0	0	0.0155003		0
Xanthomonadaceae_unclassified	Otu138	0	0	1.09998	0	0	0	0	0.0235018	0	0		0
Pseudomonas	Otu139	0	0	0	0	0	0	0	0	0	0		0
Bacteroidetes_unclassified	Otu140	0	0	0	0	0	0	0	0	0.205001	0		0
Firmicutes_unclassified	Otu141	0.397149	0	0	0	0	0	0	0	0	0		0
Roseomonas	Otu149	0	0	0	0.660066	0	0	0	0	0	0		0
Comamonadaceae_unclassified	Otu150	0	0	0	0.088855	0	0.288005	0.0251902	0	0	0		0
Proteobacteria_unclassified	Otu151	0	0	1.00177	0	0	0	0	0	0	0		0
Bacteria_unclassified	Otu152	0.189296	0	0	0	0	0	0	0	0	0		0
Xanthomonadaceae_unclassified	Otu153	0.185584	0	0	0	0	0	0.0201521	0	0	0		0
Acholeplasma	Otu154	0	0	0	0	0	0	0	0	0	0		0
Thioalkalimicrobium	Otu155	0.185584	0	0	0	0	0	0	0	0.0841967	0		0
Chitinophagaceae_unclassified	Otu156	0	0	0	0	0	0	0	0	0	0.189878		0
Marinospirillum	Otu144	0	0	0.70713	0	0	0	0	0	0	0.209254		0
Micromonospora	Otu147	0	0	0	0	0	0	0	0.249119	0	0		0
Lactobacillus	Otu145	0	0	0	0	0	0	0	0.253819	0	0		0
Alloprevotella	Otu142	0	0	0	0	0	0	0	0	0	0.337131		0
Micrococcus	Otu143	0	0	1.0607	0	0	0	0.0906847	0.103408	0.0732145	0		0
Granulicatella	Otu148	0	0	0	0	0	0	0	0	0.190358	0.112377		0
Propionibacteriaceae_unclassified	Otu161	0	0	0	0	0	0	0	0	0.183036	0		0
Mycobacterium	Otu162	0	0	0.687488	0	0	0	0	0.220917	0	0		0
Bacteria_unclassified	Otu164	0	0	0	0	0	0	0	0	0	0.178253		0
Tepidimonas	Otu163	0	0	0	0	0	0.25977	0	0	0	0.104627		0
Streptophyta_unclassified	Otu166	0	0	0	0	0	0	0	0	0	0.174378		0
Dolosigranulum	Otu167	0.129909	0	0	0	0	0	0	0.0705053	0	0.174378		0
Bacteria_unclassified	Otu168	0	0	0	0	0	0	0	0	0	0.178253		0
Acidimicrobiales_unclassified	Otu169	0	0	0	0	0	0	0	0	0.161072	0		0
Microlunatus	Otu170	0	0	0.844628	0	0	0	0	0	0	0		0
Prolixibacteraceae_unclassified	Otu171	0	0	0.844628	0	0	0	0	0	0	0		0
Nocardioidaceae_unclassified	Otu172	0	0	0	0	0	0	0	0	0	0.178253		0
Candidatus_Nanosalina_unclassified	Otu173	0	0	0	0	1.52418	0.254122	0.0352663	0	0	0		0
Comamonadaceae_unclassified	Otu202	0	0	0.667845	0.685453	0	0	0	0	0	0		0
Empedobacter	Otu175	0	0	0	0	0	0	0	0.197415	0	0		0
Cyanobacteria_unclassified	Otu174	0.15589	0	0	0	0	0	0	0	0	0		0
Solirubrobacter	Otu176	0	0	0.824985	0	0	0	0	0	0	0		0
Sphingorhabdus	Otu157	0	0	0	0	0	0	0	0	0.175715	0		0
Acetoanaerobium	Otu160	0	0	0	0	0	0	0	0	0.0549109	0.124002		0
Chitinophagaceae_unclassified	Otu159	0	0	0	0.609292	0	0	0	0	0	0		0
Chryseobacterium	Otu158	0	0	0	0	0	0.271064	0	0	0	0		0
Abiotrophia	Otu178	0	0	0	0	0	0	0	0	0	0.158878		0
Kaistia	Otu177	0	0	0.805343	0	0	0	0	0	0	0		0
Massilia	Otu179	0	0	0	0.507743	0	0	0	0	0.0146429	0		0
Fusobacterium	Otu186	0	0	0	0	0	0	0	0	0	0.143378		0
Porphyrobacter	Otu185	0	0	0.667845	0	0	0	0	0	0.135447	0		0
Rheinheimera	Otu189	0	0	0	0.469662	0	0	0	0	0	0		0
Geodermatophilus	Otu188	0	0	0	0.469662	0	0	0	0	0	0		0
Blastococcus	Otu190	0	0	0	0.456969	0	0	0	0	0	0		0
Bacteroidetes_unclassified	Otu191	0	0	0	0	0	0	0	0	0	0		0
Faecalibacterium	Otu182	0.144755	0	0	0	0	0	0	0	0	0		0
Staphylococcaceae_unclassified	Otu181	0	0	0	0	0	0	0	0	0	0.155003		0
Terrisporobacter	Otu197	0	0	0	0	0	0.197651	0	0	0	0		0
Nocardioides	Otu198	0	0	0	0	0	0.197651	0	0	0	0		0
Alcanivorax	Otu199	0.129909	0	0	0	0	0	0	0	0.0549109	0		0
Candidatus_Nanosalina_unclassified	Otu200	0	0	0	0	0.0700771	0.197651	0	0	0	0		0
Methylocystis	Otu203	0.126197	0	0	0	0	0	0	0	0	0		0
Erysipelotrichaceae_unclassified	Otu204	0	0	0	0	0	0	0	0	0	0.0387507		0
GpXIII_unclassified	Otu205	0	0	0	0	0	0	0	0	0.120804	0		0
Microbacteriaceae_unclassified	Otu206	0	0	0	0.418888	0	0	0	0	0	0		0
Acinetobacter	Otu193	0.13362	0	0	0	0	0	0	0	0	0		0
Sphingopyxis	Otu196	0	0	0.70713	0	0	0	0	0	0	0		0
Meiothermus	Otu192	0	0	0	0	0	0	0	0	0	0		0
Lactobacillus	Otu194	0.13362	0	0	0	0.157673	0	0	0	0	0		0
Candidatus_Saccharibacteria_unclassified	Otu195	0.13362	0	0	0	0	0	0	0	0	0		0
Veillonella	Otu212	0	0	0	0	0	0	0	0	0	0.120127		0
Phyllobacteriaceae_unclassified	Otu213	0	0	0	0	0	0.175062	0	0.141011	0	0		0
Clostridia_unclassified	Otu214	0.115062	0	0	0	0	0	0	0	0	0		0
Clostridiales_unclassified	Otu215	0	0	0.608918	0	0	0	0	0	0.0585716	0		0
Streptophyta_unclassified	Otu211	0	0	0	0	0	0	0	0	0	0.120127		0
Lacihabitans	Otu210	0	0	0	0	0	0	0	0	0	0.124002		0
Bacteria_unclassified	Otu217	0	0	0	0	0	0	0.0100761	0	0	0.0930016		0
Gp16_unclassified	Otu216	0	0	0.62856	0	0	0	0	0	0	0		0
Clostridium_III	Otu219	0	0	0.589275	0	0	0	0	0	0	0		0
Limimonas	Otu220	0	0	0	0	0	0.169415	0	0	0	0		0
Acidimicrobiales_unclassified	Otu218	0	0	0.589275	0	0	0	0	0	0	0		0
Arthrobacter	Otu221	0	0	0	0	0	0	0	0	0	0.112377		0
Anaerolineaceae_unclassified	Otu223	0	0	0	0	0	0	0	0	0	0.112377		0
Corynebacterium	Otu222	0	0	0	0	0	0	0	0	0	0.112377		0
Bacteria_unclassified	Otu224	0	0	0	0	0	0	0	0	0.0951788	0		0
Neisseria	Otu225	0	0	0	0	0	0	0	0	0.197679	0		0
Bradyrhizobium	Otu226	0	0	0	0	0	0	0.0201521	0	0.106161	0		0
Bacteria_unclassified	Otu209	0	0	0	0.406194	0	0	0	0	0.0585716	0.100752		0
Armatimonas/Armatimonadetes_gp1	Otu208	0	0	0	0.406194	0	0	0	0	0	0		0
Alishewanella	Otu229	0	0	0	0	0	0	0	0	0.1025	0		0
Proteobacteria_unclassified	Otu231	0	0	0	0.342727	0	0	0	0	0	0		0
Georgfuchsia	Otu230	0	0	0.530348	0	0	0	0	0	0	0		0
Enterococcus	Otu232	0	0	0	0	0	0.146826	0	0	0	0		0
Sulfurospirillum	Otu233	0	0	0	0	0	0	0	0	0	0		0
Rothia	Otu234	0	0	0	0	0	0	0	0	0	0.100752		0
Fusibacter	Otu235	0	0	0	0	0	0	0	0	0	0		0
Nocardioides	Otu236	0	0	0	0.228484	0	0.152473	0	0	0	0		0
Terrimonas	Otu237	0	0	0	0	0	0	0	0	0	0.0968767		0
Clostridium_XVIII	Otu238	0	0	0	0	0	0	0	0	0	0.0968767		0
Alphaproteobacteria_unclassified	Otu239	0	0	0	0	0	0	0	0	0	0.0968767		0
Candidatus_Nanosalina_unclassified	Otu240	0	0	0	0	0.788367	0	0	0	0	0		0
Lachnospiraceae_unclassified	Otu242	0	0	0	0	0	0	0	0	0.0878574	0		0
Lautropia	Otu241	0	0	0.491063	0	0	0	0	0	0	0		0
Pseudonocardia	Otu243	0	0	0	0	0	0	0	0	0.0878574	0		0
Bacteria_unclassified	Otu244	0	0	0	0	0	0	0	0	0.0878574	0		0
Alishewanella	Otu272	0	0	0	0	0	0	0	0	0	0		0
Armatimonas/Armatimonadetes_gp1	Otu228	0	0	0	0	0	0	0	0	0	0.108502		0
Anaerolineaceae_unclassified	Otu227	0	0	0	0	0	0	0	0	0.1025	0		0
Polynucleobacter	Otu245	0	0	0	0	0	0	0	0	0	0.0930016		0
Bacteria_unclassified	Otu246	0	0	0	0	0.47302	0.129885	0	0	0	0		0
Acidobacteria_Gp4_unclassified	Otu249	0	0	0	0	0	0	0	0	0.0841967	0		0
Treponema	Otu248	0	0	0	0	0	0	0	0	0.0585716	0.058126		0
Bacteria_unclassified	Otu247	0	0	0	0	0	0	0	0	0	0		0
Subdivision3_unclassified	Otu254	0	0	0.432135	0	0	0	0	0	0	0		0
Oxalobacteraceae_unclassified	Otu255	0	0	0	0	0	0	0	0	0	0.0852515		0
Flavobacteriaceae_unclassified	Otu256	0	0	0	0	0	0	0	0	0	0.0852515		0
Solirubrobacter	Otu251	0	0	0	0	0	0	0	0	0	0.0891266		0
Bacteroidetes_unclassified	Otu252	0	0	0	0	0	0	0	0	0	0		0
Gammaproteobacteria_unclassified	Otu260	0	0	0	0	0	0	0	0	0.0768752	0		0
Ruminococcus2	Otu258	0	0	0	0	0	0	0	0	0	0.0813764		0
Porphyromonas	Otu259	0	0	0	0	0	0	0	0	0.0256251	0.0813764		0
Clostridiales_Incertae_Sedis_XI_unclassified	Otu253	0	0	0	0	0	0	0	0	0.0805359	0		0
Bacteria_unclassified	Otu250	0	0	0.451778	0	0	0	0	0	0	0		0
Thermobifida	Otu261	0	0	0	0	0	0	0	0	0	0.0775014		0
Bacteria_unclassified	Otu257	0	0	0	0	0	0	0	0	0	0		0
Propionibacteriaceae_unclassified	Otu263	0	0	0	0	0	0	0	0	0.0732145	0		0
Bacteroidetes_unclassified	Otu264	0.0742335	0	0	0	0	0	0	0	0	0		0
Flavobacterium	Otu266	0	0	0	0	0	0	0	0	0.0732145	0		0
Gammaproteobacteria_unclassified	Otu265	0	0	0	0	0	0	0	0.0940071	0	0		0
GpI_unclassified	Otu268	0	0	0	0	0	0	0	0	0.0695538	0		0
Propionibacteriaceae_unclassified	Otu269	0	0	0	0	0	0	0.0302282	0.0141011	0	0.0736263		0
Sphingomonadaceae_unclassified	Otu267	0	0	0	0	0	0	0	0.0940071	0	0		0
Candidatus_Nanosalina_unclassified	Otu271	0	0	0	0	0.595655	0	0	0	0	0		0
Rothia	Otu270	0	0	0	0	0	0	0	0	0.0585716	0.0736263		0
Beijerinckiaceae_unclassified	Otu277	0	0	0	0	0	0	0	0	0	0.0697512		0
Streptophyta_unclassified	Otu273	0	0	0	0	0	0	0	0	0	0.0736263		0
Rhizobiales_unclassified	Otu274	0	0	0	0	0	0	0	0.0893067	0	0		0
Burkholderia	Otu276	0	0	0	0	0.157673	0	0	0	0	0.0697512		0
Porphyromonas	Otu275	0	0	0	0	0	0	0	0	0	0.0697512		0
Thermonema	Otu279	0	0	0	0	0	0	0	0	0	0		0
Sphingobium	Otu278	0	0	0.333923	0	0	0	0	0	0	0		0
Candidatus_Nanosalina_unclassified	Otu333	0	0	0	0	0.613174	0	0	0	0	0		0
Deinococcus	Otu281	0	0	0	0	0	0	0	0	0.0585716	0		0
Oceanospirillaceae_unclassified	Otu280	0	0	0	0	0	0	0	0	0	0		0
Bacteria_unclassified	Otu286	0	0	0	0	0	0	0	0	0	0.0620011		0
Bacteria_unclassified	Otu288	0	0	0	0	0	0	0.0755706	0	0	0		0
Bacillus	Otu289	0	0	0	0	0	0	0.0755706	0	0	0		0
Candidatus_Nanosalina_unclassified	Otu290	0	0	0	0	0.262789	0	0	0	0	0		0
Anaerococcus	Otu291	0	0	0	0	0	0	0	0	0	0.058126		0
Rhodococcus	Otu292	0	0	0	0	0	0	0	0	0	0.058126		0
Gammaproteobacteria_unclassified	Otu293	0	0	0	0	0	0	0	0.0705053	0	0		0
Prevotella	Otu294	0	0	0	0	0	0	0	0	0.0549109	0		0
Actinomycetales_unclassified	Otu282	0	0	0	0.190404	0	0	0	0	0.0585716	0		0
Acinetobacter	Otu295	0	0	0	0	0	0	0	0	0	0.0542509		0
Brevundimonas	Otu285	0	0	0	0	0	0	0	0.0752056	0	0		0
Sediminibacterium	Otu283	0	0	0	0	0	0	0.0806086	0	0	0		0
Curtobacterium	Otu300	0	0	0	0	0	0	0	0	0.0549109	0		0
Pseudomonas	Otu301	0	0	0	0	0	0	0	0	0.0475894	0		0
Chlorophyta_unclassified	Otu302	0	0	0	0	0	0	0	0	0	0.0503759		0
Moraxellaceae_unclassified	Otu303	0	0	0	0	0	0	0	0	0	0		0
Planctomycetaceae_unclassified	Otu304	0	0	0	0	0	0	0	0	0.0841967	0		0
Syntrophomonas	Otu305	0	0	0	0	0	0	0	0	0	0		0
Bacteria_unclassified	Otu307	0	0	0	0	0	0	0	0.0564042	0	0		0
Paludibacter	Otu306	0	0	0	0	0	0	0	0	0	0		0
Actinomycetales_unclassified	Otu308	0	0	0	0	0	0	0	0.0564042	0	0		0
Micropruina	Otu309	0	0	0.23571	0	0	0	0	0	0	0		0
Bacteria_unclassified	Otu310	0	0	0	0	0	0	0	0	0.0439287	0		0
Candidatus_Nanosalina_unclassified	Otu312	0	0	0	0	0.140154	0.067766	0	0	0	0		0
Bacteria_unclassified	Otu311	0	0	0	0	0	0	0	0	0	0		0
Brachybacterium	Otu313	0	0	0	0	0	0	0	0	0.040268	0		0
Armatimonadetes_gp2_unclassified	Otu299	0	0	0	0	0	0	0	0	0.0512501	0		0
Flavobacteriaceae_unclassified	Otu298	0	0	0	0	0	0	0	0	0.0512501	0		0
Desulfuromonadales_unclassified	Otu297	0	0	0	0	0	0	0	0.0658049	0	0		0
Limnohabitans	Otu320	0	0	0	0	0	0	0	0	0	0.0426257		0
Proteobacteria_unclassified	Otu322	0	0	0	0	0	0	0	0	0	0		0
Candidatus_Nanosalina_unclassified	Otu321	0	0	0	0	0.0700771	0.0621188	0	0	0	0		0
Friedmanniella	Otu324	0	0	0	0.279259	0	0	0	0	0	0		0
Betaproteobacteria_unclassified	Otu323	0	0	0	0	0	0	0	0	0	0		0
Bacteria_unclassified	Otu325	0	0	0	0	0.192712	0	0	0	0	0		0
Bacteria_unclassified	Otu326	0	0	0	0	0.175193	0	0	0	0	0		0
Bacteroidetes_unclassified	Otu328	0	0	0	0	0	0	0	0	0	0		0
Firmicutes_unclassified	Otu327	0	0	0	0	0	0	0	0	0	0		0
Corynebacterium	Otu329	0	0	0	0	0	0	0.0503804	0	0	0		0
Bacteria_unclassified	Otu330	0	0	0	0	0	0	0	0	0	0		0
Bacteroidales_unclassified	Otu331	0	0	0	0	0	0	0	0	0	0		0
Azospirillum	Otu492	0	0	0	0	0	0	0	0	0	0		0
Clostridiales_unclassified	Otu332	0	0	0	0	0	0	0	0	0	0		0
Ferruginibacter	Otu317	0	0	0	0	0	0	0.0554184	0	0	0		0
Clostridiales_unclassified	Otu318	0	0	0	0	0	0	0	0	0	0		0
Chitinophagaceae_unclassified	Otu316	0	0	0	0	0	0	0.0554184	0	0	0		0
Puniceicoccus	Otu319	0	0	0	0	0	0	0	0	0	0		0
Acinetobacter	Otu314	0	0	0	0	0	0	0.0554184	0	0	0		0
Bacteria_unclassified	Otu315	0	0	0	0	0	0	0	0	0.040268	0		0
Chloroflexus	Otu339	0.0334051	0	0	0	0	0	0	0	0	0		0
Cecembia	Otu337	0	0	0	0	0	0	0	0	0	0		0
Nocardioides	Otu340	0.0185584	0	0	0	0.157673	0	0	0	0	0		0
Salmonella	Otu341	0	0	0.07857	0	0	0	0.0453423	0	0	0		0
Bacteria_unclassified	Otu342	0	0	0	0	0	0	0	0	0.0329465	0		0
Veillonella	Otu343	0	0	0	0	0	0	0.0453423	0	0	0		0
Acidobacteria_Gp4_unclassified	Otu344	0	0	0	0	0	0	0.0453423	0	0	0		0
Cupriavidus	Otu345	0	0	0	0	0	0	0	0	0	0.0348756		0
Bacteria_unclassified	Otu346	0	0	0	0	0	0	0	0.0376028	0	0		0
Bacteria_unclassified	Otu347	0	0	0	0	0	0	0	0	0	0		0
Thermomonosporaceae_unclassified	Otu348	0	0	0	0	0.140154	0	0	0	0	0		0
Lactobacillus	Otu349	0	0	0	0	0	0	0.0403043	0	0	0		0
Bacteroidetes_unclassified	Otu350	0	0	0	0	0	0	0.0403043	0	0	0		0
Salinibacter	Otu351	0	0	0	0	0.140154	0	0	0	0	0		0
Bacteria_unclassified	Otu352	0	0	0	0	0	0	0	0	0	0		0
Caldilinea	Otu353	0	0	0	0	0	0	0	0	0	0		0
Bacteria_unclassified	Otu354	0	0	0	0	0	0	0	0	0.0292858	0		0
Candidatus_Nanosalina_unclassified	Otu334	0	0	0	0	0.297828	0	0	0	0	0		0
Bacteria_unclassified	Otu355	0	0	0	0	0	0	0.0403043	0	0	0		0
Gp3_unclassified	Otu357	0	0	0	0	0	0	0	0	0	0		0
Planctomycetaceae_unclassified	Otu336	0	0	0	0	0	0	0	0.0423032	0	0		0
Pseudomonas	Otu335	0	0	0	0	0	0	0	0	0	0		0
Sphingobacteriales_unclassified	Otu338	0	0	0	0	0	0	0	0	0	0		0
Aquicella	Otu363	0	0	0	0	0.140154	0	0	0	0	0		0
Hymenobacter	Otu364	0	0	0	0	0	0	0	0	0	0.0310005		0
Clostridia_unclassified	Otu365	0	0	0	0	0	0	0	0	0	0		0
Bdellovibrio	Otu366	0	0	0	0	0	0	0	0	0	0		0
Taonella	Otu367	0	0	0	0	0	0	0	0	0	0		0
Bacteroidetes_unclassified	Otu368	0	0	0	0	0	0	0	0	0	0		0
Nitrincola	Otu369	0	0	0	0	0	0	0	0	0	0		0
Bacteria_unclassified	Otu360	0	0	0	0	0	0	0	0	0	0		0
Porphyromonas	Otu370	0	0	0	0	0	0	0.0352663	0	0	0		0
Fusibacter	Otu373	0	0	0	0	0	0	0	0	0	0		0
Clostridiales_unclassified	Otu359	0	0	0	0	0	0	0	0	0	0		0
Bacteroidales_unclassified	Otu361	0	0	0	0	0	0	0	0	0.0292858	0		0
Bacteria_unclassified	Otu358	0	0	0	0	0	0	0	0	0	0		0
Bacteroidetes_unclassified	Otu375	0	0	0	0	0	0	0	0	0	0		0
Subdivision5_unclassified	Otu356	0	0	0	0	0	0	0	0	0	0		0
Proteobacteria_unclassified	Otu362	0	0	0	0	0	0	0	0	0.0366072	0		0
Bacteria_unclassified	Otu377	0	0	0	0	0	0	0	0	0	0		0
Limnobacter	Otu378	0	0	0	0	0	0	0	0	0	0		0
Ruminococcaceae_unclassified	Otu379	0	0	0	0	0	0	0	0	0	0		0
Blautia	Otu380	0	0	0	0	0.105116	0	0	0	0	0		0
Ferrovibrio	Otu381	0	0	0	0	0	0	0	0	0.0219643	0		0
Betaproteobacteria_unclassified	Otu382	0	0	0	0	0	0	0	0	0	0		0.0246589
Myxococcales_unclassified	Otu383	0	0	0	0	0	0	0.0302282	0	0	0		0
Comamonadaceae_unclassified	Otu384	0	0	0	0	0	0	0	0	0.0219643	0		0
Spirochaetaceae_unclassified	Otu385	0	0	0	0	0	0	0	0	0	0		0
Veillonellaceae_unclassified	Otu386	0	0	0	0	0	0	0	0	0	0		0
Alkaliflexus	Otu387	0	0	0	0	0	0	0	0	0	0		0
Proteobacteria_unclassified	Otu388	0	0	0	0	0.0875964	0	0	0	0	0		0
Actinomyces	Otu372	0	0	0	0	0	0	0	0	0.0256251	0		0
Salinibacter	Otu371	0	0	0	0	0	0	0.0352663	0	0	0		0
Dermacoccus	Otu374	0	0	0	0	0	0	0.0352663	0	0	0		0
Alishewanella	Otu389	0	0	0	0	0	0	0.0151141	0	0	0		0
Bacteroidetes_unclassified	Otu392	0	0	0	0	0	0	0	0	0	0		0
Bacteroidetes_unclassified	Otu393	0	0	0	0	0	0	0	0	0	0		0
Desulfobotulus	Otu394	0	0	0	0	0	0	0	0	0	0		0
Flavobacteriaceae_unclassified	Otu395	0	0	0	0	0	0	0	0	0	0		0
Bacteria_unclassified	Otu396	0	0	0	0	0	0	0	0	0	0		0
Acetothermia_unclassified	Otu397	0	0	0	0	0	0	0	0	0	0		0
Limimonas	Otu398	0	0	0	0	0.105116	0	0	0	0	0		0
Clostridia_unclassified	Otu399	0	0	0	0	0	0	0	0	0.0146429	0		0
Turneriella	Otu401	0	0	0	0	0	0	0	0	0	0		0
Bacteria_unclassified	Otu400	0	0	0	0	0	0	0	0	0	0		0
Truepera	Otu402	0	0	0	0	0	0	0	0	0	0		0
Cardiobacterium	Otu390	0	0	0	0	0	0	0	0	0.0183036	0		0
Candidatus_Cloacamonas_unclassified	Otu391	0	0	0	0	0	0	0	0	0	0		0
Cellulosilyticum	Otu403	0	0	0	0	0	0	0	0	0	0		0
Escherichia/Shigella	Otu404	0	0	0	0	0	0	0	0	0.0146429	0		0
Sediminibacterium	Otu407	0	0	0	0	0.0700771	0	0	0	0	0		0
Clostridiales_unclassified	Otu408	0	0	0	0	0	0	0	0	0	0		0
Thermotogae_unclassified	Otu409	0	0	0	0	0	0	0	0	0	0		0
Clostridium_III	Otu410	0	0	0	0	0	0	0	0	0	0		0
Bacteria_unclassified	Otu411	0	0	0	0	0	0	0.0201521	0	0	0		0
Bacillaceae_2_unclassified	Otu412	0	0	0	0	0	0	0.0201521	0	0	0		0
Bacteria_unclassified	Otu413	0	0	0	0	0	0	0	0	0	0		0
Bacteria_unclassified	Otu414	0	0	0	0	0	0	0	0	0.0109822	0		0
Candidatus_Nanosalina_unclassified	Otu406	0	0	0	0	0.0700771	0	0	0	0	0		0
Mongoliitalea	Otu417	0	0	0	0	0	0	0	0	0	0		0
Moraxellaceae_unclassified	Otu418	0	0	0	0	0	0	0	0	0	0		0
Puniceicoccaceae_unclassified	Otu416	0	0	0	0	0	0	0	0	0	0		0
Ruminococcaceae_unclassified	Otu420	0	0	0	0	0	0	0	0	0	0		0
Methylophilaceae_unclassified	Otu419	0	0	0	0	0	0	0	0	0	0		0
Lachnospiraceae_unclassified	Otu415	0	0	0	0	0	0	0	0	0	0		0
Flammeovirgaceae_unclassified	Otu423	0	0	0	0	0.0525578	0	0	0	0	0		0
Brucellaceae_unclassified	Otu424	0	0	0	0	0.0525578	0	0	0	0	0		0
Planctomycetaceae_unclassified	Otu425	0	0	0	0	0.0525578	0	0	0	0	0		0
Thermicanus	Otu405	0	0	0	0	0	0	0	0.0188014	0	0		0
Candidatus_Nanosalina_unclassified	Otu422	0	0	0	0	0.0525578	0	0	0	0	0		0
Bacteria_unclassified	Otu426	0	0	0	0	0	0	0	0	0	0		0
Methylophilaceae_unclassified	Otu421	0	0	0	0	0	0	0	0	0	0		0
Atribacteria_unclassified	Otu429	0	0	0	0	0	0	0	0	0	0		0
Bacteroidetes_unclassified	Otu427	0	0	0	0	0	0	0	0	0	0		0
Bacteria_unclassified	Otu428	0	0	0	0	0	0	0	0	0	0		0
Bacteria_unclassified	Otu437	0	0	0	0	0	0	0	0	0	0		0
GpVII_unclassified	Otu438	0	0	0	0	0	0	0.0151141	0	0	0		0
Bacteria_unclassified	Otu439	0	0	0	0	0	0	0	0	0	0		0
Chloroflexales_unclassified	Otu440	0	0	0	0	0	0	0	0	0	0		0
Bacteria_unclassified	Otu441	0	0	0	0	0	0	0	0	0	0		0
Bacteria_unclassified	Otu431	0	0	0	0	0	0	0	0	0	0		0
Ruminococcaceae_unclassified	Otu433	0	0	0	0	0	0	0	0	0	0		0
Clostridiaceae_1_unclassified	Otu432	0	0	0	0	0	0	0	0	0	0		0
Bacteria_unclassified	Otu430	0	0	0	0	0	0	0	0	0	0		0
Clostridiales_unclassified	Otu436	0	0	0	0	0	0	0	0	0	0		0
Ruminococcaceae_unclassified	Otu442	0	0	0	0	0	0	0	0	0	0		0
Armatimonadetes_gp2_unclassified	Otu443	0	0	0	0	0	0	0	0	0	0		0
Proteobacteria_unclassified	Otu444	0	0	0	0	0	0	0	0	0	0		0
Bacteria_unclassified	Otu435	0	0	0	0	0	0	0	0	0	0		0
Escherichia/Shigella	Otu445	0	0	0	0	0	0	0	0	0.00732145	0		0
Ercella	Otu446	0	0	0	0	0	0	0	0	0	0		0
Thermodesulfovibrio	Otu449	0	0	0	0	0	0	0	0	0	0		0
Rhodospirillaceae_unclassified	Otu448	0	0	0	0	0	0	0	0	0	0		0
Gammaproteobacteria_unclassified	Otu447	0	0	0	0	0	0	0	0	0	0		0
Treponema	Otu451	0	0	0	0	0	0	0	0	0	0		0
Novispirillum	Otu450	0	0	0	0	0	0	0	0	0	0		0
Aquabacterium	Otu453	0	0	0	0	0	0	0	0	0.00732145	0		0
Pseudothermotoga	Otu454	0	0	0	0	0	0	0	0	0	0		0
Bacteria_unclassified	Otu455	0	0	0	0	0	0	0	0	0	0		0
Spirochaetaceae_unclassified	Otu452	0	0	0	0	0	0	0	0	0	0		0
Bacteria_unclassified	Otu434	0	0	0	0	0	0	0	0	0	0		0
Bacteroidales_unclassified	Otu456	0	0	0	0	0	0	0	0	0	0		0
Treponema	Otu457	0	0	0	0	0	0	0	0	0	0		0
Armatimonadetes_gp2_unclassified	Otu458	0	0	0	0	0	0	0	0	0	0		0
Enterobacteriaceae_unclassified	Otu463	0	0	0	0	0	0	0	0.00940071	0	0		0
Enterobacteriaceae_unclassified	Otu462	0	0	0	0	0	0	0.0100761	0.00940071	0	0		0
Enterobacteriaceae_unclassified	Otu464	0	0	0	0	0	0	0.0100761	0	0	0		0
Rhodocyclaceae_unclassified	Otu465	0	0	0	0	0	0	0	0	0	0		0
Enterobacteriaceae_unclassified	Otu459	0	0	0	0	0	0	0	0.00940071	0	0		0
Betaproteobacteria_unclassified	Otu460	0	0	0	0	0	0	0	0	0	0		0.00821963
Betaproteobacteria_unclassified	Otu461	0	0	0	0	0	0	0	0	0	0		0.00821963
Treponema	Otu466	0	0	0	0	0	0	0	0	0	0		0
Firmicutes_unclassified	Otu470	0	0	0	0	0	0	0	0	0	0		0
Burkholderiaceae_unclassified	Otu467	0	0	0	0	0	0	0	0	0	0		0.00821963
Bacteria_unclassified	Otu477	0	0	0	0	0	0	0	0	0	0		0
Alcaligenaceae_unclassified	Otu479	0	0	0	0	0	0	0	0	0	0		0
Azoarcus	Otu478	0	0	0	0	0	0	0	0	0	0		0
Escherichia/Shigella	Otu474	0	0	0	0	0	0.0112943	0	0	0	0		0
Bacteria_unclassified	Otu481	0	0	0	0	0	0	0	0	0	0		0
GpXIII_unclassified	Otu480	0	0	0	0	0	0	0	0	0	0		0
Hydrogenophaga	Otu482	0	0	0	0	0	0	0	0	0	0		0
Enterobacteriaceae_unclassified	Otu476	0	0	0	0	0	0.0112943	0	0	0	0		0
Enterobacteriaceae_unclassified	Otu475	0	0	0	0	0	0.0112943	0	0	0	0		0
Enterobacteriaceae_unclassified	Otu472	0	0	0	0	0	0	0.0100761	0	0	0		0
Enterobacteriaceae_unclassified	Otu473	0	0	0	0	0	0	0.0100761	0	0	0		0
Streptophyta_unclassified	Otu483	0	0	0	0	0	0	0	0	0	0.00775014		0
Alphaproteobacteria_unclassified	Otu484	0	0	0	0	0	0	0	0	0	0		0
Bacteria_unclassified	Otu485	0	0	0	0	0	0	0	0	0	0		0
Bacteria_unclassified	Otu487	0	0	0	0	0	0	0	0	0	0		0
Bacteria_unclassified	Otu488	0	0	0	0	0	0	0	0	0	0		0
Bacteroidetes_unclassified	Otu489	0	0	0	0	0	0	0	0	0	0		0
Elioraea_unclassified	Otu491	0	0	0	0	0	0	0	0	0	0		0
Bacteria_unclassified	Otu490	0	0	0	0	0	0	0	0	0	0		0
Roseomonas	Otu493	0	0	0	0	0	0	0	0	0	0		0
Armatimonadetes_gp6_unclassified	Otu494	0	0	0	0	0	0	0	0	0	0		0
Prolixibacteraceae_unclassified	Otu486	0	0	0	0	0	0	0	0	0	0		0
Algoriphagus	Otu495	0	0	0	0	0	0	0	0	0	0		0
Algoriphagus	Otu496	0	0	0	0	0	0	0	0	0	0		0
Clostridium_III	Otu497	0	0	0	0	0	0	0	0	0	0		0
Thioalkalivibrio	Otu498	0	0	0	0	0	0	0	0	0	0		0

## Sheet: OTU_abs_abundance
	Group	10_1	31_1	31_2	31_3	25_1	28_1	28_2	42	45	F45		Seq. Control
		Left green pool	White chimney	White chimney	White chimney	Assale karst hole	Karum Lake	Karum Lake	Yellow elongated mini lake	Redisch round mini lake	Redisch round mini lake		C. met CH34
	Sum	26942	10943	5091	7878	5708	17708	19849	21275	27317	25806		24332
		100	100	100	100	100	100	100	100	100	100		100
Escherichia/Shigella	Otu2	7417	7083	282	4047	2083	10842	16687	13678	14986	6158		2
Streptophyta_unclassified	Otu3	0	770	0	0	0	0	0	0	0	5551		0
Propionibacterium	Otu5	2743	623	575	825	185	2254	628	1377	2832	3027		4
Staphylococcus	Otu13	479	315	137	221	54	1135	147	512	719	1301		0
Streptophyta_unclassified	Otu73	401	215	134	317	30	126	16	56	134	157		0
Sporosarcina	Otu70	0	135	0	0	0	0	0	0	0	0		0
Bacillus	Otu14	221	131	0	0	27	817	321	388	65	28		0
Pseudoxanthomonas	Otu20	231	111	0	21	17	133	620	519	101	128		0
Chryseobacterium	Otu82	0	109	0	0	0	0	5	0	0	0		0
Klebsiella	Otu41	97	102	4	0	9	0	121	148	251	43		0
Streptococcus	Otu46	108	101	34	0	5	56	19	15	102	303		0
Bacteria_unclassified	Otu9	558	89	107	0	11	33	10	14	431	369		0
Hydrogenophilus	Otu17	577	81	133	0	3	0	8	34	134	230		0
Sanguibacter	Otu146	0	77	0	0	0	16	0	0	0	0		0
Xanthomonas	Otu104	0	71	0	36	0	0	0	0	79	18		0
Neisseriaceae_unclassified	Otu32	44	69	0	0	3	339	25	33	105	22		0
Azoarcus	Otu19	523	64	110	0	0	0	29	23	192	92		0
Bacteria_unclassified	Otu18	0	58	0	0	0	0	0	0	0	671		0
Actinomycetales_unclassified	Otu44	158	51	27	41	0	0	42	61	230	80		0
Pseudonocardia	Otu180	0	49	0	0	0	0	0	0	0	0		0
Cupriavidus	Otu1	23	46	0	103	13	65	154	185	176	117		24314
Bacteria_unclassified	Otu113	72	42	0	0	0	0	0	0	0	22		0
Parvimonas	Otu183	0	39	0	0	0	0	0	0	0	0		0
Acinetobacter	Otu165	0	38	0	0	0	0	0	0	45	0		0
Gemmata	Otu184	0	38	0	0	0	0	0	0	0	0		0
Sphingomonas	Otu201	0	38	0	0	0	27	2	0	0	0		0
Bacteroidetes_unclassified	Otu43	99	37	0	0	0	0	0	0	52	14		0
Alkaliphilus	Otu4	3178	34	81	19	224	0	45	0	90	737		0
Alcaligenes	Otu187	0	33	0	29	0	0	37	26	0	0		0
Bacillus	Otu207	0	33	0	0	0	0	0	0	0	0		0
Bacteroidetes_unclassified	Otu77	77	32	39	0	0	0	0	0	0	33		0
Corynebacterium	Otu112	73	32	0	0	0	0	5	0	0	31		0
Pseudomonas	Otu93	50	30	31	80	26	117	78	73	150	91		0
Bellilinea	Otu95	0	28	0	0	0	0	0	33	0	0		0
Comamonas	Otu262	0	28	0	0	0	0	0	0	0	20		0
Pseudomonas	Otu116	7	25	0	70	6	50	0	0	0	45		0
Chloroflexus	Otu7	990	17	77	12	0	30	26	5	303	229		0
Actinomycetales_unclassified	Otu287	0	16	0	0	0	0	0	0	0	0		0
Propionibacterium	Otu284	0	16	0	15	0	0	9	6	0	0		0
Microbacteriaceae_unclassified	Otu124	5	12	0	16	0	0	28	28	51	72		0
Comamonadaceae_unclassified	Otu296	15	9	7	22	15	14	8	2	12	10		0
Bacteroidetes_unclassified	Otu10	49	6	0	0	0	0	5	0	169	40		0
Microbacterium	Otu376	0	6	15	0	0	0	0	0	0	0		0
Bacteria_unclassified	Otu22	448	2	0	0	2	0	3	28	285	174		0
Escherichia/Shigella	Otu471	0	2	0	0	0	0	0	0	0	0		0
Novispirillum	Otu6	1025	0	94	0	7	51	72	48	491	326		0
Turicella	Otu8	73	0	0	26	0	77	8	1587	60	88		0
Aquaspirillum	Otu12	417	0	117	0	0	0	26	0	105	41		0
Rhizobiales_unclassified	Otu15	0	0	0	0	5	0	0	0	0	774		0
Geosporobacter	Otu11	555	0	126	0	16	0	30	20	405	150		0
Bacteroidales_unclassified	Otu21	153	0	0	0	0	0	0	7	104	41		0
Brevibacterium	Otu25	0	0	0	0	0	0	0	520	0	0		0
Marmoricola	Otu24	0	0	528	0	0	0	0	0	0	0		0
Comamonadaceae_unclassified	Otu23	628	0	26	0	22	0	23	52	336	195		0
Arcobacter	Otu26	402	0	135	22	0	0	19	17	160	205		0
Chlorobiaceae_unclassified	Otu27	117	0	129	25	0	0	8	11	117	75		0
Rhodocyclaceae_unclassified	Otu28	0	0	0	0	0	0	0	0	169	45		0
Enhydrobacter	Otu29	83	0	25	0	11	0	6	0	406	223		0
Treponema	Otu30	134	0	17	0	0	0	0	0	101	68		0
Azospirillum	Otu31	0	0	0	0	0	40	0	0	16	0		0
Candidatus_Nanosalina_unclassified	Otu33	0	0	0	0	744	0	0	0	0	0		0
Roseiflexus	Otu34	232	0	26	0	0	0	4	0	97	135		0
Bacillus	Otu35	0	0	0	321	0	0	0	0	0	0		0
Corynebacterium	Otu36	0	0	0	0	0	0	0	316	0	16		0
Deltaproteobacteria_unclassified	Otu37	0	0	295	0	0	0	0	0	0	0		0
Microbacteriaceae_unclassified	Otu39	0	0	0	311	0	0	0	0	0	0		0
Desulfomicrobium	Otu38	51	0	0	0	0	0	4	0	80	0		0
Deltaproteobacteria_unclassified	Otu16	0	0	0	0	727	66	0	0	0	0		0
Lactobacillus	Otu42	0	0	0	0	0	0	0	0	0	240		0
Salinibacter	Otu45	0	0	0	0	261	133	2	0	0	0		0
Methylobacterium	Otu40	0	0	0	0	0	0	0	248	0	0		0
Acinetobacter	Otu47	296	0	31	0	0	84	18	0	0	20		0
Planococcaceae_unclassified	Otu49	0	0	206	0	0	0	0	0	0	0		0
Bacteria_unclassified	Otu48	124	0	0	0	0	0	9	0	30	30		0
Bacteroidetes_unclassified	Otu50	85	0	0	0	0	0	17	0	81	22		0
Leptospiraceae_unclassified	Otu52	14	0	0	0	0	0	0	0	119	15		0
Lactococcus	Otu51	0	0	0	0	0	0	0	205	0	0		0
Microvirga	Otu54	0	0	196	0	0	0	0	0	0	0		0
Cloacibacterium	Otu53	198	0	0	0	0	0	5	0	0	0		0
Streptococcus	Otu55	0	0	31	0	0	195	20	21	0	45		0
Kineococcus	Otu56	0	0	0	187	0	0	0	0	0	0		0
Anaerolineaceae_unclassified	Otu57	119	0	0	0	0	0	0	0	45	60		0
Rhodospirillaceae_unclassified	Otu58	185	0	0	0	0	0	11	0	65	22		0
Blastocatella_unclassified	Otu59	0	0	0	181	0	0	0	0	0	0		0
Bacteroidetes_unclassified	Otu60	0	0	20	0	0	0	17	0	96	8		0
Sphingobacteriales_unclassified	Otu61	71	0	0	0	0	0	0	0	105	91		0
Candidatus_Nanosalina_unclassified	Otu62	0	0	0	0	222	8	12	0	0	0		0
Bacteroidetes_unclassified	Otu64	153	0	0	0	0	0	0	0	35	27		0
Anaerovorax	Otu63	153	0	0	0	0	0	0	0	48	0		0
Treponema	Otu65	150	0	0	0	0	0	0	0	41	25		0
Chromatiaceae_unclassified	Otu66	65	0	0	0	0	0	0	0	70	55		0
Bacillus	Otu67	0	0	0	0	0	32	79	132	34	145		0
Bacteroidales_unclassified	Otu68	0	0	0	0	12	0	0	0	52	0		0
Yersinia	Otu69	0	0	0	136	0	0	0	0	0	0		0
Corynebacterium	Otu72	0	0	0	0	0	126	0	27	0	72		0
Roseomonas	Otu76	122	0	0	0	0	0	0	0	33	0		0
Lutispora	Otu75	123	0	0	0	0	0	0	0	0	0		0
Deltaproteobacteria_unclassified	Otu74	102	0	4	0	9	0	4	13	78	25		0
Corynebacterium	Otu78	116	0	26	0	0	26	0	55	110	106		0
Armatimonadetes_gp7_unclassified	Otu80	139	0	69	0	0	0	3	0	115	0		0
Nitrincola	Otu79	115	0	0	0	12	0	0	0	0	0		0
Cyanobacteria_unclassified	Otu81	113	0	0	0	0	0	0	0	41	29		0
Candidatus_Nanosalina_unclassified	Otu469	0	0	0	0	192	0	0	0	0	0		0
Desulfonatronum	Otu71	0	0	0	0	0	0	0	0	64	28		0
Spirosoma	Otu85	0	0	0	101	0	0	0	0	0	0		0
Actinomycetospora	Otu86	0	0	31	0	0	0	0	0	0	100		0
Bacillus	Otu468	82	0	0	0	9	101	40	91	38	42		0
Kocuria	Otu87	0	0	0	0	0	47	19	98	81	62		0
Candidatus_Nanosalina_unclassified	Otu84	0	0	0	0	113	0	0	0	0	0		0
Hydrogenophaga	Otu83	0	0	0	0	12	0	0	0	0	0		0
Acidovorax	Otu90	86	0	0	0	11	0	3	0	18	86		0
Candidatus_Nanosalina_unclassified	Otu94	0	0	0	0	154	0	0	0	0	0		0
Pseudomonas	Otu92	93	0	0	0	0	0	42	7	0	0		0
Bacteria_unclassified	Otu89	76	0	30	0	0	0	3	0	12	16		0
Methylobacterium	Otu88	0	0	0	0	0	0	0	21	0	95		0
Sphingomonas	Otu91	94	0	0	0	0	0	0	0	0	0		0
Ignavibacterium	Otu103	81	0	0	0	0	0	0	0	0	0		0
Tepidimonas	Otu101	82	0	0	0	0	0	0	0	0	0		0
Phyllobacteriaceae_unclassified	Otu102	0	0	82	0	0	0	0	0	0	0		0
Quadrisphaera	Otu106	0	0	0	78	0	0	0	0	0	0		0
Acidobacteria_Gp4_unclassified	Otu105	73	0	0	0	0	0	0	0	0	9		0
Schleiferia	Otu107	77	0	0	0	0	0	13	0	0	52		0
Wandonia	Otu109	79	0	27	0	0	0	0	0	0	16		0
Rhodocyclaceae_unclassified	Otu108	0	0	0	0	0	0	0	76	0	0		0
Fusobacteriales_unclassified	Otu110	75	0	0	0	0	0	0	0	0	24		0
Lautropia	Otu111	0	0	0	0	0	0	0	0	73	0		0
Rubellimicrobium	Otu98	0	0	0	0	0	0	0	0	85	0		0
Armatimonas/Armatimonadetes_gp1	Otu96	0	0	0	0	0	0	0	0	0	85		0
Geminicoccus_unclassified	Otu114	0	0	71	0	0	0	0	0	0	0		0
Paracoccus	Otu117	0	0	0	0	0	0	10	0	55	116		0
Clostridium_IV	Otu115	0	0	70	0	0	0	0	0	0	0		0
Gemella	Otu118	30	0	69	0	0	0	9	0	13	6		0
Acidovorax	Otu119	0	0	0	0	0	0	0	23	0	21		0
Bacteria_unclassified	Otu121	68	0	0	0	0	0	0	0	0	5		0
Veillonella	Otu122	0	0	0	0	0	0	0	0	0	67		0
Haemophilus	Otu123	0	0	0	0	0	0	0	10	44	125		0
Anaerococcus	Otu97	0	0	0	0	0	0	0	0	47	85		0
Clostridiales_unclassified	Otu99	0	0	0	0	0	85	0	0	0	0		0
Bacteria_unclassified	Otu100	0	0	36	0	0	0	0	0	40	0		0
Candidatus_Nanosalina_unclassified	Otu120	0	0	0	0	71	0	0	0	0	0		0
Labilithrix	Otu129	0	0	0	63	0	0	0	0	0	0		0
Fluviimonas	Otu128	0	0	0	0	0	0	0	0	0	0		0
Bacteria_unclassified	Otu126	67	0	0	0	0	0	0	0	0	18		0
Bacteria_unclassified	Otu125	65	0	0	0	0	0	0	0	0	0		0
Conexibacter	Otu131	0	0	0	63	0	0	0	0	0	0		0
Porphyromonadaceae_unclassified	Otu127	64	0	0	0	0	0	0	0	0	20		0
Bacteria_unclassified	Otu130	63	0	23	0	0	0	0	0	31	41		0
Thermoanaerobaculum_unclassified	Otu132	0	0	0	0	0	0	0	0	60	18		0
Sphingomonadaceae_unclassified	Otu134	0	0	0	0	0	59	0	0	16	0		0
Dialister	Otu133	0	0	0	0	0	63	0	0	0	0		0
Granulicatella	Otu136	0	0	0	0	0	0	0	0	37	57		0
Sphingomonadaceae_unclassified	Otu137	57	0	0	0	0	0	0	0	0	0		0
Anaerolineaceae_unclassified	Otu135	58	0	0	0	0	0	0	0	0	4		0
Xanthomonadaceae_unclassified	Otu138	0	0	56	0	0	0	0	5	0	0		0
Pseudomonas	Otu139	0	0	0	0	0	0	0	0	0	0		0
Bacteroidetes_unclassified	Otu140	0	0	0	0	0	0	0	0	56	0		0
Firmicutes_unclassified	Otu141	107	0	0	0	0	0	0	0	0	0		0
Roseomonas	Otu149	0	0	0	52	0	0	0	0	0	0		0
Comamonadaceae_unclassified	Otu150	0	0	0	7	0	51	5	0	0	0		0
Proteobacteria_unclassified	Otu151	0	0	51	0	0	0	0	0	0	0		0
Bacteria_unclassified	Otu152	51	0	0	0	0	0	0	0	0	0		0
Xanthomonadaceae_unclassified	Otu153	50	0	0	0	0	0	4	0	0	0		0
Acholeplasma	Otu154	0	0	0	0	0	0	0	0	0	0		0
Thioalkalimicrobium	Otu155	50	0	0	0	0	0	0	0	23	0		0
Chitinophagaceae_unclassified	Otu156	0	0	0	0	0	0	0	0	0	49		0
Marinospirillum	Otu144	0	0	36	0	0	0	0	0	0	54		0
Micromonospora	Otu147	0	0	0	0	0	0	0	53	0	0		0
Lactobacillus	Otu145	0	0	0	0	0	0	0	54	0	0		0
Alloprevotella	Otu142	0	0	0	0	0	0	0	0	0	87		0
Micrococcus	Otu143	0	0	54	0	0	0	18	22	20	0		0
Granulicatella	Otu148	0	0	0	0	0	0	0	0	52	29		0
Propionibacteriaceae_unclassified	Otu161	0	0	0	0	0	0	0	0	50	0		0
Mycobacterium	Otu162	0	0	35	0	0	0	0	47	0	0		0
Bacteria_unclassified	Otu164	0	0	0	0	0	0	0	0	0	46		0
Tepidimonas	Otu163	0	0	0	0	0	46	0	0	0	27		0
Streptophyta_unclassified	Otu166	0	0	0	0	0	0	0	0	0	45		0
Dolosigranulum	Otu167	35	0	0	0	0	0	0	15	0	45		0
Bacteria_unclassified	Otu168	0	0	0	0	0	0	0	0	0	46		0
Acidimicrobiales_unclassified	Otu169	0	0	0	0	0	0	0	0	44	0		0
Microlunatus	Otu170	0	0	43	0	0	0	0	0	0	0		0
Prolixibacteraceae_unclassified	Otu171	0	0	43	0	0	0	0	0	0	0		0
Nocardioidaceae_unclassified	Otu172	0	0	0	0	0	0	0	0	0	46		0
Candidatus_Nanosalina_unclassified	Otu173	0	0	0	0	87	45	7	0	0	0		0
Comamonadaceae_unclassified	Otu202	0	0	34	54	0	0	0	0	0	0		0
Empedobacter	Otu175	0	0	0	0	0	0	0	42	0	0		0
Cyanobacteria_unclassified	Otu174	42	0	0	0	0	0	0	0	0	0		0
Solirubrobacter	Otu176	0	0	42	0	0	0	0	0	0	0		0
Sphingorhabdus	Otu157	0	0	0	0	0	0	0	0	48	0		0
Acetoanaerobium	Otu160	0	0	0	0	0	0	0	0	15	32		0
Chitinophagaceae_unclassified	Otu159	0	0	0	48	0	0	0	0	0	0		0
Chryseobacterium	Otu158	0	0	0	0	0	48	0	0	0	0		0
Abiotrophia	Otu178	0	0	0	0	0	0	0	0	0	41		0
Kaistia	Otu177	0	0	41	0	0	0	0	0	0	0		0
Massilia	Otu179	0	0	0	40	0	0	0	0	4	0		0
Fusobacterium	Otu186	0	0	0	0	0	0	0	0	0	37		0
Porphyrobacter	Otu185	0	0	34	0	0	0	0	0	37	0		0
Rheinheimera	Otu189	0	0	0	37	0	0	0	0	0	0		0
Geodermatophilus	Otu188	0	0	0	37	0	0	0	0	0	0		0
Blastococcus	Otu190	0	0	0	36	0	0	0	0	0	0		0
Bacteroidetes_unclassified	Otu191	0	0	0	0	0	0	0	0	0	0		0
Faecalibacterium	Otu182	39	0	0	0	0	0	0	0	0	0		0
Staphylococcaceae_unclassified	Otu181	0	0	0	0	0	0	0	0	0	40		0
Terrisporobacter	Otu197	0	0	0	0	0	35	0	0	0	0		0
Nocardioides	Otu198	0	0	0	0	0	35	0	0	0	0		0
Alcanivorax	Otu199	35	0	0	0	0	0	0	0	15	0		0
Candidatus_Nanosalina_unclassified	Otu200	0	0	0	0	4	35	0	0	0	0		0
Methylocystis	Otu203	34	0	0	0	0	0	0	0	0	0		0
Erysipelotrichaceae_unclassified	Otu204	0	0	0	0	0	0	0	0	0	10		0
GpXIII_unclassified	Otu205	0	0	0	0	0	0	0	0	33	0		0
Microbacteriaceae_unclassified	Otu206	0	0	0	33	0	0	0	0	0	0		0
Acinetobacter	Otu193	36	0	0	0	0	0	0	0	0	0		0
Sphingopyxis	Otu196	0	0	36	0	0	0	0	0	0	0		0
Meiothermus	Otu192	0	0	0	0	0	0	0	0	0	0		0
Lactobacillus	Otu194	36	0	0	0	9	0	0	0	0	0		0
Candidatus_Saccharibacteria_unclassified	Otu195	36	0	0	0	0	0	0	0	0	0		0
Veillonella	Otu212	0	0	0	0	0	0	0	0	0	31		0
Phyllobacteriaceae_unclassified	Otu213	0	0	0	0	0	31	0	30	0	0		0
Clostridia_unclassified	Otu214	31	0	0	0	0	0	0	0	0	0		0
Clostridiales_unclassified	Otu215	0	0	31	0	0	0	0	0	16	0		0
Streptophyta_unclassified	Otu211	0	0	0	0	0	0	0	0	0	31		0
Lacihabitans	Otu210	0	0	0	0	0	0	0	0	0	32		0
Bacteria_unclassified	Otu217	0	0	0	0	0	0	2	0	0	24		0
Gp16_unclassified	Otu216	0	0	32	0	0	0	0	0	0	0		0
Clostridium_III	Otu219	0	0	30	0	0	0	0	0	0	0		0
Limimonas	Otu220	0	0	0	0	0	30	0	0	0	0		0
Acidimicrobiales_unclassified	Otu218	0	0	30	0	0	0	0	0	0	0		0
Arthrobacter	Otu221	0	0	0	0	0	0	0	0	0	29		0
Anaerolineaceae_unclassified	Otu223	0	0	0	0	0	0	0	0	0	29		0
Corynebacterium	Otu222	0	0	0	0	0	0	0	0	0	29		0
Bacteria_unclassified	Otu224	0	0	0	0	0	0	0	0	26	0		0
Neisseria	Otu225	0	0	0	0	0	0	0	0	54	0		0
Bradyrhizobium	Otu226	0	0	0	0	0	0	4	0	29	0		0
Bacteria_unclassified	Otu209	0	0	0	32	0	0	0	0	16	26		0
Armatimonas/Armatimonadetes_gp1	Otu208	0	0	0	32	0	0	0	0	0	0		0
Alishewanella	Otu229	0	0	0	0	0	0	0	0	28	0		0
Proteobacteria_unclassified	Otu231	0	0	0	27	0	0	0	0	0	0		0
Georgfuchsia	Otu230	0	0	27	0	0	0	0	0	0	0		0
Enterococcus	Otu232	0	0	0	0	0	26	0	0	0	0		0
Sulfurospirillum	Otu233	0	0	0	0	0	0	0	0	0	0		0
Rothia	Otu234	0	0	0	0	0	0	0	0	0	26		0
Fusibacter	Otu235	0	0	0	0	0	0	0	0	0	0		0
Nocardioides	Otu236	0	0	0	18	0	27	0	0	0	0		0
Terrimonas	Otu237	0	0	0	0	0	0	0	0	0	25		0
Clostridium_XVIII	Otu238	0	0	0	0	0	0	0	0	0	25		0
Alphaproteobacteria_unclassified	Otu239	0	0	0	0	0	0	0	0	0	25		0
Candidatus_Nanosalina_unclassified	Otu240	0	0	0	0	45	0	0	0	0	0		0
Lachnospiraceae_unclassified	Otu242	0	0	0	0	0	0	0	0	24	0		0
Lautropia	Otu241	0	0	25	0	0	0	0	0	0	0		0
Pseudonocardia	Otu243	0	0	0	0	0	0	0	0	24	0		0
Bacteria_unclassified	Otu244	0	0	0	0	0	0	0	0	24	0		0
Alishewanella	Otu272	0	0	0	0	0	0	0	0	0	0		0
Armatimonas/Armatimonadetes_gp1	Otu228	0	0	0	0	0	0	0	0	0	28		0
Anaerolineaceae_unclassified	Otu227	0	0	0	0	0	0	0	0	28	0		0
Polynucleobacter	Otu245	0	0	0	0	0	0	0	0	0	24		0
Bacteria_unclassified	Otu246	0	0	0	0	27	23	0	0	0	0		0
Acidobacteria_Gp4_unclassified	Otu249	0	0	0	0	0	0	0	0	23	0		0
Treponema	Otu248	0	0	0	0	0	0	0	0	16	15		0
Bacteria_unclassified	Otu247	0	0	0	0	0	0	0	0	0	0		0
Subdivision3_unclassified	Otu254	0	0	22	0	0	0	0	0	0	0		0
Oxalobacteraceae_unclassified	Otu255	0	0	0	0	0	0	0	0	0	22		0
Flavobacteriaceae_unclassified	Otu256	0	0	0	0	0	0	0	0	0	22		0
Solirubrobacter	Otu251	0	0	0	0	0	0	0	0	0	23		0
Bacteroidetes_unclassified	Otu252	0	0	0	0	0	0	0	0	0	0		0
Gammaproteobacteria_unclassified	Otu260	0	0	0	0	0	0	0	0	21	0		0
Ruminococcus2	Otu258	0	0	0	0	0	0	0	0	0	21		0
Porphyromonas	Otu259	0	0	0	0	0	0	0	0	7	21		0
Clostridiales_Incertae_Sedis_XI_unclassified	Otu253	0	0	0	0	0	0	0	0	22	0		0
Bacteria_unclassified	Otu250	0	0	23	0	0	0	0	0	0	0		0
Thermobifida	Otu261	0	0	0	0	0	0	0	0	0	20		0
Bacteria_unclassified	Otu257	0	0	0	0	0	0	0	0	0	0		0
Propionibacteriaceae_unclassified	Otu263	0	0	0	0	0	0	0	0	20	0		0
Bacteroidetes_unclassified	Otu264	20	0	0	0	0	0	0	0	0	0		0
Flavobacterium	Otu266	0	0	0	0	0	0	0	0	20	0		0
Gammaproteobacteria_unclassified	Otu265	0	0	0	0	0	0	0	20	0	0		0
GpI_unclassified	Otu268	0	0	0	0	0	0	0	0	19	0		0
Propionibacteriaceae_unclassified	Otu269	0	0	0	0	0	0	6	3	0	19		0
Sphingomonadaceae_unclassified	Otu267	0	0	0	0	0	0	0	20	0	0		0
Candidatus_Nanosalina_unclassified	Otu271	0	0	0	0	34	0	0	0	0	0		0
Rothia	Otu270	0	0	0	0	0	0	0	0	16	19		0
Beijerinckiaceae_unclassified	Otu277	0	0	0	0	0	0	0	0	0	18		0
Streptophyta_unclassified	Otu273	0	0	0	0	0	0	0	0	0	19		0
Rhizobiales_unclassified	Otu274	0	0	0	0	0	0	0	19	0	0		0
Burkholderia	Otu276	0	0	0	0	9	0	0	0	0	18		0
Porphyromonas	Otu275	0	0	0	0	0	0	0	0	0	18		0
Thermonema	Otu279	0	0	0	0	0	0	0	0	0	0		0
Sphingobium	Otu278	0	0	17	0	0	0	0	0	0	0		0
Candidatus_Nanosalina_unclassified	Otu333	0	0	0	0	35	0	0	0	0	0		0
Deinococcus	Otu281	0	0	0	0	0	0	0	0	16	0		0
Oceanospirillaceae_unclassified	Otu280	0	0	0	0	0	0	0	0	0	0		0
Bacteria_unclassified	Otu286	0	0	0	0	0	0	0	0	0	16		0
Bacteria_unclassified	Otu288	0	0	0	0	0	0	15	0	0	0		0
Bacillus	Otu289	0	0	0	0	0	0	15	0	0	0		0
Candidatus_Nanosalina_unclassified	Otu290	0	0	0	0	15	0	0	0	0	0		0
Anaerococcus	Otu291	0	0	0	0	0	0	0	0	0	15		0
Rhodococcus	Otu292	0	0	0	0	0	0	0	0	0	15		0
Gammaproteobacteria_unclassified	Otu293	0	0	0	0	0	0	0	15	0	0		0
Prevotella	Otu294	0	0	0	0	0	0	0	0	15	0		0
Actinomycetales_unclassified	Otu282	0	0	0	15	0	0	0	0	16	0		0
Acinetobacter	Otu295	0	0	0	0	0	0	0	0	0	14		0
Brevundimonas	Otu285	0	0	0	0	0	0	0	16	0	0		0
Sediminibacterium	Otu283	0	0	0	0	0	0	16	0	0	0		0
Curtobacterium	Otu300	0	0	0	0	0	0	0	0	15	0		0
Pseudomonas	Otu301	0	0	0	0	0	0	0	0	13	0		0
Chlorophyta_unclassified	Otu302	0	0	0	0	0	0	0	0	0	13		0
Moraxellaceae_unclassified	Otu303	0	0	0	0	0	0	0	0	0	0		0
Planctomycetaceae_unclassified	Otu304	0	0	0	0	0	0	0	0	23	0		0
Syntrophomonas	Otu305	0	0	0	0	0	0	0	0	0	0		0
Bacteria_unclassified	Otu307	0	0	0	0	0	0	0	12	0	0		0
Paludibacter	Otu306	0	0	0	0	0	0	0	0	0	0		0
Actinomycetales_unclassified	Otu308	0	0	0	0	0	0	0	12	0	0		0
Micropruina	Otu309	0	0	12	0	0	0	0	0	0	0		0
Bacteria_unclassified	Otu310	0	0	0	0	0	0	0	0	12	0		0
Candidatus_Nanosalina_unclassified	Otu312	0	0	0	0	8	12	0	0	0	0		0
Bacteria_unclassified	Otu311	0	0	0	0	0	0	0	0	0	0		0
Brachybacterium	Otu313	0	0	0	0	0	0	0	0	11	0		0
Armatimonadetes_gp2_unclassified	Otu299	0	0	0	0	0	0	0	0	14	0		0
Flavobacteriaceae_unclassified	Otu298	0	0	0	0	0	0	0	0	14	0		0
Desulfuromonadales_unclassified	Otu297	0	0	0	0	0	0	0	14	0	0		0
Limnohabitans	Otu320	0	0	0	0	0	0	0	0	0	11		0
Proteobacteria_unclassified	Otu322	0	0	0	0	0	0	0	0	0	0		0
Candidatus_Nanosalina_unclassified	Otu321	0	0	0	0	4	11	0	0	0	0		0
Friedmanniella	Otu324	0	0	0	22	0	0	0	0	0	0		0
Betaproteobacteria_unclassified	Otu323	0	0	0	0	0	0	0	0	0	0		0
Bacteria_unclassified	Otu325	0	0	0	0	11	0	0	0	0	0		0
Bacteria_unclassified	Otu326	0	0	0	0	10	0	0	0	0	0		0
Bacteroidetes_unclassified	Otu328	0	0	0	0	0	0	0	0	0	0		0
Firmicutes_unclassified	Otu327	0	0	0	0	0	0	0	0	0	0		0
Corynebacterium	Otu329	0	0	0	0	0	0	10	0	0	0		0
Bacteria_unclassified	Otu330	0	0	0	0	0	0	0	0	0	0		0
Bacteroidales_unclassified	Otu331	0	0	0	0	0	0	0	0	0	0		0
Azospirillum	Otu492	0	0	0	0	0	0	0	0	0	0		0
Clostridiales_unclassified	Otu332	0	0	0	0	0	0	0	0	0	0		0
Ferruginibacter	Otu317	0	0	0	0	0	0	11	0	0	0		0
Clostridiales_unclassified	Otu318	0	0	0	0	0	0	0	0	0	0		0
Chitinophagaceae_unclassified	Otu316	0	0	0	0	0	0	11	0	0	0		0
Puniceicoccus	Otu319	0	0	0	0	0	0	0	0	0	0		0
Acinetobacter	Otu314	0	0	0	0	0	0	11	0	0	0		0
Bacteria_unclassified	Otu315	0	0	0	0	0	0	0	0	11	0		0
Chloroflexus	Otu339	9	0	0	0	0	0	0	0	0	0		0
Cecembia	Otu337	0	0	0	0	0	0	0	0	0	0		0
Nocardioides	Otu340	5	0	0	0	9	0	0	0	0	0		0
Salmonella	Otu341	0	0	4	0	0	0	9	0	0	0		0
Bacteria_unclassified	Otu342	0	0	0	0	0	0	0	0	9	0		0
Veillonella	Otu343	0	0	0	0	0	0	9	0	0	0		0
Acidobacteria_Gp4_unclassified	Otu344	0	0	0	0	0	0	9	0	0	0		0
Cupriavidus	Otu345	0	0	0	0	0	0	0	0	0	9		0
Bacteria_unclassified	Otu346	0	0	0	0	0	0	0	8	0	0		0
Bacteria_unclassified	Otu347	0	0	0	0	0	0	0	0	0	0		0
Thermomonosporaceae_unclassified	Otu348	0	0	0	0	8	0	0	0	0	0		0
Lactobacillus	Otu349	0	0	0	0	0	0	8	0	0	0		0
Bacteroidetes_unclassified	Otu350	0	0	0	0	0	0	8	0	0	0		0
Salinibacter	Otu351	0	0	0	0	8	0	0	0	0	0		0
Bacteria_unclassified	Otu352	0	0	0	0	0	0	0	0	0	0		0
Caldilinea	Otu353	0	0	0	0	0	0	0	0	0	0		0
Bacteria_unclassified	Otu354	0	0	0	0	0	0	0	0	8	0		0
Candidatus_Nanosalina_unclassified	Otu334	0	0	0	0	17	0	0	0	0	0		0
Bacteria_unclassified	Otu355	0	0	0	0	0	0	8	0	0	0		0
Gp3_unclassified	Otu357	0	0	0	0	0	0	0	0	0	0		0
Planctomycetaceae_unclassified	Otu336	0	0	0	0	0	0	0	9	0	0		0
Pseudomonas	Otu335	0	0	0	0	0	0	0	0	0	0		0
Sphingobacteriales_unclassified	Otu338	0	0	0	0	0	0	0	0	0	0		0
Aquicella	Otu363	0	0	0	0	8	0	0	0	0	0		0
Hymenobacter	Otu364	0	0	0	0	0	0	0	0	0	8		0
Clostridia_unclassified	Otu365	0	0	0	0	0	0	0	0	0	0		0
Bdellovibrio	Otu366	0	0	0	0	0	0	0	0	0	0		0
Taonella	Otu367	0	0	0	0	0	0	0	0	0	0		0
Bacteroidetes_unclassified	Otu368	0	0	0	0	0	0	0	0	0	0		0
Nitrincola	Otu369	0	0	0	0	0	0	0	0	0	0		0
Bacteria_unclassified	Otu360	0	0	0	0	0	0	0	0	0	0		0
Porphyromonas	Otu370	0	0	0	0	0	0	7	0	0	0		0
Fusibacter	Otu373	0	0	0	0	0	0	0	0	0	0		0
Clostridiales_unclassified	Otu359	0	0	0	0	0	0	0	0	0	0		0
Bacteroidales_unclassified	Otu361	0	0	0	0	0	0	0	0	8	0		0
Bacteria_unclassified	Otu358	0	0	0	0	0	0	0	0	0	0		0
Bacteroidetes_unclassified	Otu375	0	0	0	0	0	0	0	0	0	0		0
Subdivision5_unclassified	Otu356	0	0	0	0	0	0	0	0	0	0		0
Proteobacteria_unclassified	Otu362	0	0	0	0	0	0	0	0	10	0		0
Bacteria_unclassified	Otu377	0	0	0	0	0	0	0	0	0	0		0
Limnobacter	Otu378	0	0	0	0	0	0	0	0	0	0		0
Ruminococcaceae_unclassified	Otu379	0	0	0	0	0	0	0	0	0	0		0
Blautia	Otu380	0	0	0	0	6	0	0	0	0	0		0
Ferrovibrio	Otu381	0	0	0	0	0	0	0	0	6	0		0
Betaproteobacteria_unclassified	Otu382	0	0	0	0	0	0	0	0	0	0		6
Myxococcales_unclassified	Otu383	0	0	0	0	0	0	6	0	0	0		0
Comamonadaceae_unclassified	Otu384	0	0	0	0	0	0	0	0	6	0		0
Spirochaetaceae_unclassified	Otu385	0	0	0	0	0	0	0	0	0	0		0
Veillonellaceae_unclassified	Otu386	0	0	0	0	0	0	0	0	0	0		0
Alkaliflexus	Otu387	0	0	0	0	0	0	0	0	0	0		0
Proteobacteria_unclassified	Otu388	0	0	0	0	5	0	0	0	0	0		0
Actinomyces	Otu372	0	0	0	0	0	0	0	0	7	0		0
Salinibacter	Otu371	0	0	0	0	0	0	7	0	0	0		0
Dermacoccus	Otu374	0	0	0	0	0	0	7	0	0	0		0
Alishewanella	Otu389	0	0	0	0	0	0	3	0	0	0		0
Bacteroidetes_unclassified	Otu392	0	0	0	0	0	0	0	0	0	0		0
Bacteroidetes_unclassified	Otu393	0	0	0	0	0	0	0	0	0	0		0
Desulfobotulus	Otu394	0	0	0	0	0	0	0	0	0	0		0
Flavobacteriaceae_unclassified	Otu395	0	0	0	0	0	0	0	0	0	0		0
Bacteria_unclassified	Otu396	0	0	0	0	0	0	0	0	0	0		0
Acetothermia_unclassified	Otu397	0	0	0	0	0	0	0	0	0	0		0
Limimonas	Otu398	0	0	0	0	6	0	0	0	0	0		0
Clostridia_unclassified	Otu399	0	0	0	0	0	0	0	0	4	0		0
Turneriella	Otu401	0	0	0	0	0	0	0	0	0	0		0
Bacteria_unclassified	Otu400	0	0	0	0	0	0	0	0	0	0		0
Truepera	Otu402	0	0	0	0	0	0	0	0	0	0		0
Cardiobacterium	Otu390	0	0	0	0	0	0	0	0	5	0		0
Candidatus_Cloacamonas_unclassified	Otu391	0	0	0	0	0	0	0	0	0	0		0
Cellulosilyticum	Otu403	0	0	0	0	0	0	0	0	0	0		0
Escherichia/Shigella	Otu404	0	0	0	0	0	0	0	0	4	0		0
Sediminibacterium	Otu407	0	0	0	0	4	0	0	0	0	0		0
Clostridiales_unclassified	Otu408	0	0	0	0	0	0	0	0	0	0		0
Thermotogae_unclassified	Otu409	0	0	0	0	0	0	0	0	0	0		0
Clostridium_III	Otu410	0	0	0	0	0	0	0	0	0	0		0
Bacteria_unclassified	Otu411	0	0	0	0	0	0	4	0	0	0		0
Bacillaceae_2_unclassified	Otu412	0	0	0	0	0	0	4	0	0	0		0
Bacteria_unclassified	Otu413	0	0	0	0	0	0	0	0	0	0		0
Bacteria_unclassified	Otu414	0	0	0	0	0	0	0	0	3	0		0
Candidatus_Nanosalina_unclassified	Otu406	0	0	0	0	4	0	0	0	0	0		0
Mongoliitalea	Otu417	0	0	0	0	0	0	0	0	0	0		0
Moraxellaceae_unclassified	Otu418	0	0	0	0	0	0	0	0	0	0		0
Puniceicoccaceae_unclassified	Otu416	0	0	0	0	0	0	0	0	0	0		0
Ruminococcaceae_unclassified	Otu420	0	0	0	0	0	0	0	0	0	0		0
Methylophilaceae_unclassified	Otu419	0	0	0	0	0	0	0	0	0	0		0
Lachnospiraceae_unclassified	Otu415	0	0	0	0	0	0	0	0	0	0		0
Flammeovirgaceae_unclassified	Otu423	0	0	0	0	3	0	0	0	0	0		0
Brucellaceae_unclassified	Otu424	0	0	0	0	3	0	0	0	0	0		0
Planctomycetaceae_unclassified	Otu425	0	0	0	0	3	0	0	0	0	0		0
Thermicanus	Otu405	0	0	0	0	0	0	0	4	0	0		0
Candidatus_Nanosalina_unclassified	Otu422	0	0	0	0	3	0	0	0	0	0		0
Bacteria_unclassified	Otu426	0	0	0	0	0	0	0	0	0	0		0
Methylophilaceae_unclassified	Otu421	0	0	0	0	0	0	0	0	0	0		0
Atribacteria_unclassified	Otu429	0	0	0	0	0	0	0	0	0	0		0
Bacteroidetes_unclassified	Otu427	0	0	0	0	0	0	0	0	0	0		0
Bacteria_unclassified	Otu428	0	0	0	0	0	0	0	0	0	0		0
Bacteria_unclassified	Otu437	0	0	0	0	0	0	0	0	0	0		0
GpVII_unclassified	Otu438	0	0	0	0	0	0	3	0	0	0		0
Bacteria_unclassified	Otu439	0	0	0	0	0	0	0	0	0	0		0
Chloroflexales_unclassified	Otu440	0	0	0	0	0	0	0	0	0	0		0
Bacteria_unclassified	Otu441	0	0	0	0	0	0	0	0	0	0		0
Bacteria_unclassified	Otu431	0	0	0	0	0	0	0	0	0	0		0
Ruminococcaceae_unclassified	Otu433	0	0	0	0	0	0	0	0	0	0		0
Clostridiaceae_1_unclassified	Otu432	0	0	0	0	0	0	0	0	0	0		0
Bacteria_unclassified	Otu430	0	0	0	0	0	0	0	0	0	0		0
Clostridiales_unclassified	Otu436	0	0	0	0	0	0	0	0	0	0		0
Ruminococcaceae_unclassified	Otu442	0	0	0	0	0	0	0	0	0	0		0
Armatimonadetes_gp2_unclassified	Otu443	0	0	0	0	0	0	0	0	0	0		0
Proteobacteria_unclassified	Otu444	0	0	0	0	0	0	0	0	0	0		0
Bacteria_unclassified	Otu435	0	0	0	0	0	0	0	0	0	0		0
Escherichia/Shigella	Otu445	0	0	0	0	0	0	0	0	2	0		0
Ercella	Otu446	0	0	0	0	0	0	0	0	0	0		0
Thermodesulfovibrio	Otu449	0	0	0	0	0	0	0	0	0	0		0
Rhodospirillaceae_unclassified	Otu448	0	0	0	0	0	0	0	0	0	0		0
Gammaproteobacteria_unclassified	Otu447	0	0	0	0	0	0	0	0	0	0		0
Treponema	Otu451	0	0	0	0	0	0	0	0	0	0		0
Novispirillum	Otu450	0	0	0	0	0	0	0	0	0	0		0
Aquabacterium	Otu453	0	0	0	0	0	0	0	0	2	0		0
Pseudothermotoga	Otu454	0	0	0	0	0	0	0	0	0	0		0
Bacteria_unclassified	Otu455	0	0	0	0	0	0	0	0	0	0		0
Spirochaetaceae_unclassified	Otu452	0	0	0	0	0	0	0	0	0	0		0
Bacteria_unclassified	Otu434	0	0	0	0	0	0	0	0	0	0		0
Bacteroidales_unclassified	Otu456	0	0	0	0	0	0	0	0	0	0		0
Treponema	Otu457	0	0	0	0	0	0	0	0	0	0		0
Armatimonadetes_gp2_unclassified	Otu458	0	0	0	0	0	0	0	0	0	0		0
Enterobacteriaceae_unclassified	Otu463	0	0	0	0	0	0	0	2	0	0		0
Enterobacteriaceae_unclassified	Otu462	0	0	0	0	0	0	2	2	0	0		0
Enterobacteriaceae_unclassified	Otu464	0	0	0	0	0	0	2	0	0	0		0
Rhodocyclaceae_unclassified	Otu465	0	0	0	0	0	0	0	0	0	0		0
Enterobacteriaceae_unclassified	Otu459	0	0	0	0	0	0	0	2	0	0		0
Betaproteobacteria_unclassified	Otu460	0	0	0	0	0	0	0	0	0	0		2
Betaproteobacteria_unclassified	Otu461	0	0	0	0	0	0	0	0	0	0		2
Treponema	Otu466	0	0	0	0	0	0	0	0	0	0		0
Firmicutes_unclassified	Otu470	0	0	0	0	0	0	0	0	0	0		0
Burkholderiaceae_unclassified	Otu467	0	0	0	0	0	0	0	0	0	0		2
Bacteria_unclassified	Otu477	0	0	0	0	0	0	0	0	0	0		0
Alcaligenaceae_unclassified	Otu479	0	0	0	0	0	0	0	0	0	0		0
Azoarcus	Otu478	0	0	0	0	0	0	0	0	0	0		0
Escherichia/Shigella	Otu474	0	0	0	0	0	2	0	0	0	0		0
Bacteria_unclassified	Otu481	0	0	0	0	0	0	0	0	0	0		0
GpXIII_unclassified	Otu480	0	0	0	0	0	0	0	0	0	0		0
Hydrogenophaga	Otu482	0	0	0	0	0	0	0	0	0	0		0
Enterobacteriaceae_unclassified	Otu476	0	0	0	0	0	2	0	0	0	0		0
Enterobacteriaceae_unclassified	Otu475	0	0	0	0	0	2	0	0	0	0		0
Enterobacteriaceae_unclassified	Otu472	0	0	0	0	0	0	2	0	0	0		0
Enterobacteriaceae_unclassified	Otu473	0	0	0	0	0	0	2	0	0	0		0
Streptophyta_unclassified	Otu483	0	0	0	0	0	0	0	0	0	2		0
Alphaproteobacteria_unclassified	Otu484	0	0	0	0	0	0	0	0	0	0		0
Bacteria_unclassified	Otu485	0	0	0	0	0	0	0	0	0	0		0
Bacteria_unclassified	Otu487	0	0	0	0	0	0	0	0	0	0		0
Bacteria_unclassified	Otu488	0	0	0	0	0	0	0	0	0	0		0
Bacteroidetes_unclassified	Otu489	0	0	0	0	0	0	0	0	0	0		0
Elioraea_unclassified	Otu491	0	0	0	0	0	0	0	0	0	0		0
Bacteria_unclassified	Otu490	0	0	0	0	0	0	0	0	0	0		0
Roseomonas	Otu493	0	0	0	0	0	0	0	0	0	0		0
Armatimonadetes_gp6_unclassified	Otu494	0	0	0	0	0	0	0	0	0	0		0
Prolixibacteraceae_unclassified	Otu486	0	0	0	0	0	0	0	0	0	0		0
Algoriphagus	Otu495	0	0	0	0	0	0	0	0	0	0		0
Algoriphagus	Otu496	0	0	0	0	0	0	0	0	0	0		0
Clostridium_III	Otu497	0	0	0	0	0	0	0	0	0	0		0
Thioalkalivibrio	Otu498	0	0	0	0	0	0	0	0	0	0		0

## Sheet: OTU_Taxonomy
Otu1	Bacteria	Proteobacteria	Betaproteobacteria	Burkholderiales	Burkholderiaceae	Cupriavidus			Cupriavidus
Otu2	Bacteria	Proteobacteria	Gammaproteobacteria	Enterobacteriales	Enterobacteriaceae	Escherichia/Shigella			Escherichia/Shigella
Otu3	Bacteria	Cyanobacteria/Chloroplast	Chloroplast	Chloroplast	Streptophyta	Streptophyta_unclassified			Streptophyta_unclassified
Otu4	Bacteria	Firmicutes	Clostridia	Clostridiales	Clostridiaceae_2	Alkaliphilus			Alkaliphilus
Otu5	Bacteria	Actinobacteria	Actinobacteria	Actinomycetales	Propionibacteriaceae	Propionibacterium			Propionibacterium
Otu6	Bacteria	Proteobacteria	Alphaproteobacteria	Rhodospirillales	Rhodospirillaceae	Novispirillum			Novispirillum
Otu7	Bacteria	Chloroflexi	Chloroflexia	Chloroflexales	Chloroflexaceae	Chloroflexus			Chloroflexus
Otu8	Bacteria	Actinobacteria	Actinobacteria	Actinomycetales	Corynebacteriaceae	Turicella			Turicella
Otu9	Bacteria	Bacteria_unclassified	Bacteria_unclassified	Bacteria_unclassified	Bacteria_unclassified	Bacteria_unclassified			Bacteria_unclassified
Otu10	Bacteria	Bacteroidetes	Bacteroidetes_unclassified	Bacteroidetes_unclassified	Bacteroidetes_unclassified	Bacteroidetes_unclassified			Bacteroidetes_unclassified
Otu11	Bacteria	Firmicutes	Clostridia	Clostridiales	Clostridiaceae_4	Geosporobacter			Geosporobacter
Otu12	Bacteria	Proteobacteria	Betaproteobacteria	Neisseriales	Neisseriaceae	Aquaspirillum			Aquaspirillum
Otu13	Bacteria	Firmicutes	Bacilli	Bacillales	Staphylococcaceae	Staphylococcus			Staphylococcus
Otu14	Bacteria	Firmicutes	Bacilli	Bacillales	Bacillaceae_1	Bacillus			Bacillus
Otu15	Bacteria	Proteobacteria	Alphaproteobacteria	Rhizobiales	Rhizobiales_unclassified	Rhizobiales_unclassified			Rhizobiales_unclassified
Otu16	Bacteria	Proteobacteria	Deltaproteobacteria	Deltaproteobacteria_unclassified	Deltaproteobacteria_unclassified	Deltaproteobacteria_unclassified			Deltaproteobacteria_unclassified
Otu17	Bacteria	Proteobacteria	Betaproteobacteria	Hydrogenophilales	Hydrogenophilaceae	Hydrogenophilus			Hydrogenophilus
Otu18	Bacteria	Bacteria_unclassified	Bacteria_unclassified	Bacteria_unclassified	Bacteria_unclassified	Bacteria_unclassified			Bacteria_unclassified
Otu19	Bacteria	Proteobacteria	Betaproteobacteria	Rhodocyclales	Rhodocyclaceae	Azoarcus			Azoarcus
Otu20	Bacteria	Proteobacteria	Gammaproteobacteria	Xanthomonadales	Xanthomonadaceae	Pseudoxanthomonas			Pseudoxanthomonas
Otu21	Bacteria	Bacteroidetes	Bacteroidia	Bacteroidales	Bacteroidales_unclassified	Bacteroidales_unclassified			Bacteroidales_unclassified
Otu22	Bacteria	Bacteria_unclassified	Bacteria_unclassified	Bacteria_unclassified	Bacteria_unclassified	Bacteria_unclassified			Bacteria_unclassified
Otu23	Bacteria	Proteobacteria	Betaproteobacteria	Burkholderiales	Comamonadaceae	Comamonadaceae_unclassified			Comamonadaceae_unclassified
Otu24	Bacteria	Actinobacteria	Actinobacteria	Actinomycetales	Nocardioidaceae	Marmoricola			Marmoricola
Otu25	Bacteria	Actinobacteria	Actinobacteria	Actinomycetales	Brevibacteriaceae	Brevibacterium			Brevibacterium
Otu26	Bacteria	Proteobacteria	Epsilonproteobacteria	Campylobacterales	Campylobacteraceae	Arcobacter			Arcobacter
Otu27	Bacteria	Chlorobi	Chlorobia	Chlorobiales	Chlorobiaceae	Chlorobiaceae_unclassified			Chlorobiaceae_unclassified
Otu28	Bacteria	Proteobacteria	Betaproteobacteria	Rhodocyclales	Rhodocyclaceae	Rhodocyclaceae_unclassified			Rhodocyclaceae_unclassified
Otu29	Bacteria	Proteobacteria	Gammaproteobacteria	Pseudomonadales	Moraxellaceae	Enhydrobacter			Enhydrobacter
Otu30	Bacteria	Spirochaetes	Spirochaetia	Spirochaetales	Spirochaetaceae	Treponema			Treponema
Otu31	Bacteria	Proteobacteria	Alphaproteobacteria	Rhodospirillales	Rhodospirillaceae	Azospirillum			Azospirillum
Otu32	Bacteria	Proteobacteria	Betaproteobacteria	Neisseriales	Neisseriaceae	Neisseriaceae_unclassified			Neisseriaceae_unclassified
Otu33	Archaea	Nanohaloarchaeota	Candidatus_Nanosalina	Candidatus_Nanosalina_unclassified	Candidatus_Nanosalina_unclassified	Candidatus_Nanosalina_unclassified			Candidatus_Nanosalina_unclassified
Otu34	Bacteria	Chloroflexi	Chloroflexia	Chloroflexales	Chloroflexaceae	Roseiflexus			Roseiflexus
Otu35	Bacteria	Firmicutes	Bacilli	Bacillales	Bacillaceae_1	Bacillus			Bacillus
Otu36	Bacteria	Actinobacteria	Actinobacteria	Actinomycetales	Corynebacteriaceae	Corynebacterium			Corynebacterium
Otu37	Bacteria	Proteobacteria	Deltaproteobacteria	Deltaproteobacteria_unclassified	Deltaproteobacteria_unclassified	Deltaproteobacteria_unclassified			Deltaproteobacteria_unclassified
Otu38	Bacteria	Proteobacteria	Deltaproteobacteria	Desulfovibrionales	Desulfomicrobiaceae	Desulfomicrobium			Desulfomicrobium
Otu39	Bacteria	Actinobacteria	Actinobacteria	Actinomycetales	Microbacteriaceae	Microbacteriaceae_unclassified			Microbacteriaceae_unclassified
Otu40	Bacteria	Proteobacteria	Alphaproteobacteria	Rhizobiales	Methylobacteriaceae	Methylobacterium			Methylobacterium
Otu41	Bacteria	Proteobacteria	Gammaproteobacteria	Enterobacteriales	Enterobacteriaceae	Klebsiella			Klebsiella
Otu42	Bacteria	Firmicutes	Bacilli	Lactobacillales	Lactobacillaceae	Lactobacillus			Lactobacillus
Otu43	Bacteria	Bacteroidetes	Bacteroidetes_unclassified	Bacteroidetes_unclassified	Bacteroidetes_unclassified	Bacteroidetes_unclassified			Bacteroidetes_unclassified
Otu44	Bacteria	Actinobacteria	Actinobacteria	Actinomycetales	Actinomycetales_unclassified	Actinomycetales_unclassified			Actinomycetales_unclassified
Otu45	Bacteria	Bacteroidetes	Sphingobacteriia	Sphingobacteriales	Rhodothermaceae	Salinibacter			Salinibacter
Otu46	Bacteria	Firmicutes	Bacilli	Lactobacillales	Streptococcaceae	Streptococcus			Streptococcus
Otu47	Bacteria	Proteobacteria	Gammaproteobacteria	Pseudomonadales	Moraxellaceae	Acinetobacter			Acinetobacter
Otu48	Bacteria	Bacteria_unclassified	Bacteria_unclassified	Bacteria_unclassified	Bacteria_unclassified	Bacteria_unclassified			Bacteria_unclassified
Otu49	Bacteria	Firmicutes	Bacilli	Bacillales	Planococcaceae	Planococcaceae_unclassified			Planococcaceae_unclassified
Otu50	Bacteria	Bacteroidetes	Bacteroidetes_unclassified	Bacteroidetes_unclassified	Bacteroidetes_unclassified	Bacteroidetes_unclassified			Bacteroidetes_unclassified
Otu51	Bacteria	Firmicutes	Bacilli	Lactobacillales	Streptococcaceae	Lactococcus			Lactococcus
Otu52	Bacteria	Spirochaetes	Spirochaetia	Spirochaetales	Leptospiraceae	Leptospiraceae_unclassified			Leptospiraceae_unclassified
Otu53	Bacteria	Bacteroidetes	Flavobacteriia	Flavobacteriales	Flavobacteriaceae	Cloacibacterium			Cloacibacterium
Otu54	Bacteria	Proteobacteria	Alphaproteobacteria	Rhizobiales	Methylobacteriaceae	Microvirga			Microvirga
Otu55	Bacteria	Firmicutes	Bacilli	Lactobacillales	Streptococcaceae	Streptococcus			Streptococcus
Otu56	Bacteria	Actinobacteria	Actinobacteria	Actinomycetales	Kineosporiaceae	Kineococcus			Kineococcus
Otu57	Bacteria	Chloroflexi	Anaerolineae	Anaerolineales	Anaerolineaceae	Anaerolineaceae_unclassified			Anaerolineaceae_unclassified
Otu58	Bacteria	Proteobacteria	Alphaproteobacteria	Rhodospirillales	Rhodospirillaceae	Rhodospirillaceae_unclassified			Rhodospirillaceae_unclassified
Otu59	Bacteria	Acidobacteria	Acidobacteria_Gp4	Blastocatella	Blastocatella_unclassified	Blastocatella_unclassified			Blastocatella_unclassified
Otu60	Bacteria	Bacteroidetes	Bacteroidetes_unclassified	Bacteroidetes_unclassified	Bacteroidetes_unclassified	Bacteroidetes_unclassified			Bacteroidetes_unclassified
Otu61	Bacteria	Bacteroidetes	Sphingobacteriia	Sphingobacteriales	Sphingobacteriales_unclassified	Sphingobacteriales_unclassified			Sphingobacteriales_unclassified
Otu62	Archaea	Nanohaloarchaeota	Candidatus_Nanosalina	Candidatus_Nanosalina_unclassified	Candidatus_Nanosalina_unclassified	Candidatus_Nanosalina_unclassified			Candidatus_Nanosalina_unclassified
Otu63	Bacteria	Firmicutes	Clostridia	Clostridiales	Clostridiales_Incertae_Sedis_XIII	Anaerovorax			Anaerovorax
Otu64	Bacteria	Bacteroidetes	Bacteroidetes_unclassified	Bacteroidetes_unclassified	Bacteroidetes_unclassified	Bacteroidetes_unclassified			Bacteroidetes_unclassified
Otu65	Bacteria	Spirochaetes	Spirochaetia	Spirochaetales	Spirochaetaceae	Treponema			Treponema
Otu66	Bacteria	Proteobacteria	Gammaproteobacteria	Chromatiales	Chromatiaceae	Chromatiaceae_unclassified			Chromatiaceae_unclassified
Otu67	Bacteria	Firmicutes	Bacilli	Bacillales	Bacillaceae_1	Bacillus			Bacillus
Otu68	Bacteria	Bacteroidetes	Bacteroidia	Bacteroidales	Bacteroidales_unclassified	Bacteroidales_unclassified			Bacteroidales_unclassified
Otu69	Bacteria	Proteobacteria	Gammaproteobacteria	Enterobacteriales	Enterobacteriaceae	Yersinia			Yersinia
Otu70	Bacteria	Firmicutes	Bacilli	Bacillales	Planococcaceae	Sporosarcina			Sporosarcina
Otu71	Bacteria	Proteobacteria	Deltaproteobacteria	Desulfovibrionales	Desulfonatronaceae	Desulfonatronum			Desulfonatronum
Otu72	Bacteria	Actinobacteria	Actinobacteria	Actinomycetales	Corynebacteriaceae	Corynebacterium			Corynebacterium
Otu73	Bacteria	Cyanobacteria/Chloroplast	Chloroplast	Chloroplast	Streptophyta	Streptophyta_unclassified			Streptophyta_unclassified
Otu74	Bacteria	Proteobacteria	Deltaproteobacteria	Deltaproteobacteria_unclassified	Deltaproteobacteria_unclassified	Deltaproteobacteria_unclassified			Deltaproteobacteria_unclassified
Otu75	Bacteria	Firmicutes	Clostridia	Clostridiales	Gracilibacteraceae	Lutispora			Lutispora
Otu76	Bacteria	Proteobacteria	Alphaproteobacteria	Rhodospirillales	Acetobacteraceae	Roseomonas			Roseomonas
Otu77	Bacteria	Bacteroidetes	Bacteroidetes_unclassified	Bacteroidetes_unclassified	Bacteroidetes_unclassified	Bacteroidetes_unclassified			Bacteroidetes_unclassified
Otu78	Bacteria	Actinobacteria	Actinobacteria	Actinomycetales	Corynebacteriaceae	Corynebacterium			Corynebacterium
Otu79	Bacteria	Proteobacteria	Gammaproteobacteria	Oceanospirillales	Oceanospirillaceae	Nitrincola			Nitrincola
Otu80	Bacteria	Armatimonadetes	Armatimonadetes_gp7	Armatimonadetes_gp7_unclassified	Armatimonadetes_gp7_unclassified	Armatimonadetes_gp7_unclassified			Armatimonadetes_gp7_unclassified
Otu81	Bacteria	Cyanobacteria/Chloroplast	Cyanobacteria	Cyanobacteria_unclassified	Cyanobacteria_unclassified	Cyanobacteria_unclassified			Cyanobacteria_unclassified
Otu82	Bacteria	Bacteroidetes	Flavobacteriia	Flavobacteriales	Flavobacteriaceae	Chryseobacterium			Chryseobacterium
Otu83	Bacteria	Proteobacteria	Betaproteobacteria	Burkholderiales	Comamonadaceae	Hydrogenophaga			Hydrogenophaga
Otu84	Archaea	Nanohaloarchaeota	Candidatus_Nanosalina	Candidatus_Nanosalina_unclassified	Candidatus_Nanosalina_unclassified	Candidatus_Nanosalina_unclassified			Candidatus_Nanosalina_unclassified
Otu85	Bacteria	Bacteroidetes	Cytophagia	Cytophagales	Cytophagaceae	Spirosoma			Spirosoma
Otu86	Bacteria	Actinobacteria	Actinobacteria	Actinomycetales	Pseudonocardiaceae	Actinomycetospora			Actinomycetospora
Otu87	Bacteria	Actinobacteria	Actinobacteria	Actinomycetales	Micrococcaceae	Kocuria			Kocuria
Otu88	Bacteria	Proteobacteria	Alphaproteobacteria	Rhizobiales	Methylobacteriaceae	Methylobacterium			Methylobacterium
Otu89	Bacteria	Bacteria_unclassified	Bacteria_unclassified	Bacteria_unclassified	Bacteria_unclassified	Bacteria_unclassified			Bacteria_unclassified
Otu90	Bacteria	Proteobacteria	Betaproteobacteria	Burkholderiales	Comamonadaceae	Acidovorax			Acidovorax
Otu91	Bacteria	Proteobacteria	Alphaproteobacteria	Sphingomonadales	Sphingomonadaceae	Sphingomonas			Sphingomonas
Otu92	Bacteria	Proteobacteria	Gammaproteobacteria	Pseudomonadales	Pseudomonadaceae	Pseudomonas			Pseudomonas
Otu93	Bacteria	Proteobacteria	Gammaproteobacteria	Pseudomonadales	Pseudomonadaceae	Pseudomonas			Pseudomonas
Otu94	Archaea	Nanohaloarchaeota	Candidatus_Nanosalina	Candidatus_Nanosalina_unclassified	Candidatus_Nanosalina_unclassified	Candidatus_Nanosalina_unclassified			Candidatus_Nanosalina_unclassified
Otu95	Bacteria	Chloroflexi	Anaerolineae	Anaerolineales	Anaerolineaceae	Bellilinea			Bellilinea
Otu96	Bacteria	Armatimonadetes	Armatimonadia	Armatimonadales	Armatimonadaceae	Armatimonas/Armatimonadetes_gp1			Armatimonas/Armatimonadetes_gp1
Otu97	Bacteria	Firmicutes	Clostridia	Clostridiales	Clostridiales_Incertae_Sedis_XI	Anaerococcus			Anaerococcus
Otu98	Bacteria	Proteobacteria	Alphaproteobacteria	Rhodobacterales	Rhodobacteraceae	Rubellimicrobium			Rubellimicrobium
Otu99	Bacteria	Firmicutes	Clostridia	Clostridiales	Clostridiales_unclassified	Clostridiales_unclassified			Clostridiales_unclassified
Otu100	Bacteria	Bacteria_unclassified	Bacteria_unclassified	Bacteria_unclassified	Bacteria_unclassified	Bacteria_unclassified			Bacteria_unclassified
Otu101	Bacteria	Proteobacteria	Betaproteobacteria	Burkholderiales	Burkholderiales_incertae_sedis	Tepidimonas			Tepidimonas
Otu102	Bacteria	Proteobacteria	Alphaproteobacteria	Rhizobiales	Phyllobacteriaceae	Phyllobacteriaceae_unclassified			Phyllobacteriaceae_unclassified
Otu103	Bacteria	Ignavibacteriae	Ignavibacteria	Ignavibacteriales	Ignavibacteriaceae	Ignavibacterium			Ignavibacterium
Otu104	Bacteria	Proteobacteria	Gammaproteobacteria	Xanthomonadales	Xanthomonadaceae	Xanthomonas			Xanthomonas
Otu105	Bacteria	Acidobacteria	Acidobacteria_Gp4	Acidobacteria_Gp4_unclassified	Acidobacteria_Gp4_unclassified	Acidobacteria_Gp4_unclassified			Acidobacteria_Gp4_unclassified
Otu106	Bacteria	Actinobacteria	Actinobacteria	Actinomycetales	Kineosporiaceae	Quadrisphaera			Quadrisphaera
Otu107	Bacteria	Bacteroidetes	Flavobacteriia	Flavobacteriales	Schleiferiaceae	Schleiferia			Schleiferia
Otu108	Bacteria	Proteobacteria	Betaproteobacteria	Rhodocyclales	Rhodocyclaceae	Rhodocyclaceae_unclassified			Rhodocyclaceae_unclassified
Otu109	Bacteria	Bacteroidetes	Flavobacteriia	Flavobacteriales	Cryomorphaceae	Wandonia			Wandonia
Otu110	Bacteria	Fusobacteria	Fusobacteriia	Fusobacteriales	Fusobacteriales_unclassified	Fusobacteriales_unclassified			Fusobacteriales_unclassified
Otu111	Bacteria	Proteobacteria	Betaproteobacteria	Burkholderiales	Burkholderiaceae	Lautropia			Lautropia
Otu112	Bacteria	Actinobacteria	Actinobacteria	Actinomycetales	Corynebacteriaceae	Corynebacterium			Corynebacterium
Otu113	Bacteria	Bacteria_unclassified	Bacteria_unclassified	Bacteria_unclassified	Bacteria_unclassified	Bacteria_unclassified			Bacteria_unclassified
Otu114	Bacteria	Proteobacteria	Alphaproteobacteria	Alphaproteobacteria_incertae_sedis	Geminicoccus	Geminicoccus_unclassified			Geminicoccus_unclassified
Otu115	Bacteria	Firmicutes	Clostridia	Clostridiales	Ruminococcaceae	Clostridium_IV			Clostridium_IV
Otu116	Bacteria	Proteobacteria	Gammaproteobacteria	Pseudomonadales	Pseudomonadaceae	Pseudomonas			Pseudomonas
Otu117	Bacteria	Proteobacteria	Alphaproteobacteria	Rhodobacterales	Rhodobacteraceae	Paracoccus			Paracoccus
Otu118	Bacteria	Firmicutes	Bacilli	Bacillales	Bacillales_Incertae_Sedis_XI	Gemella			Gemella
Otu119	Bacteria	Proteobacteria	Betaproteobacteria	Burkholderiales	Comamonadaceae	Acidovorax			Acidovorax
Otu120	Archaea	Nanohaloarchaeota	Candidatus_Nanosalina	Candidatus_Nanosalina_unclassified	Candidatus_Nanosalina_unclassified	Candidatus_Nanosalina_unclassified			Candidatus_Nanosalina_unclassified
Otu121	Bacteria	Bacteria_unclassified	Bacteria_unclassified	Bacteria_unclassified	Bacteria_unclassified	Bacteria_unclassified			Bacteria_unclassified
Otu122	Bacteria	Firmicutes	Negativicutes	Selenomonadales	Veillonellaceae	Veillonella			Veillonella
Otu123	Bacteria	Proteobacteria	Gammaproteobacteria	Pasteurellales	Pasteurellaceae	Haemophilus			Haemophilus
Otu124	Bacteria	Actinobacteria	Actinobacteria	Actinomycetales	Microbacteriaceae	Microbacteriaceae_unclassified			Microbacteriaceae_unclassified
Otu125	Bacteria	Bacteria_unclassified	Bacteria_unclassified	Bacteria_unclassified	Bacteria_unclassified	Bacteria_unclassified			Bacteria_unclassified
Otu126	Bacteria	Bacteria_unclassified	Bacteria_unclassified	Bacteria_unclassified	Bacteria_unclassified	Bacteria_unclassified			Bacteria_unclassified
Otu127	Bacteria	Bacteroidetes	Bacteroidia	Bacteroidales	Porphyromonadaceae	Porphyromonadaceae_unclassified			Porphyromonadaceae_unclassified
Otu128	Bacteria	Bacteroidetes	Cytophagia	Cytophagales	Cytophagaceae	Fluviimonas			Fluviimonas
Otu129	Bacteria	Proteobacteria	Deltaproteobacteria	Myxococcales	Labilitrichaceae	Labilithrix			Labilithrix
Otu130	Bacteria	Bacteria_unclassified	Bacteria_unclassified	Bacteria_unclassified	Bacteria_unclassified	Bacteria_unclassified			Bacteria_unclassified
Otu131	Bacteria	Actinobacteria	Actinobacteria	Solirubrobacterales	Conexibacteraceae	Conexibacter			Conexibacter
Otu132	Bacteria	Acidobacteria	Acidobacteria_Gp23	Thermoanaerobaculum	Thermoanaerobaculum_unclassified	Thermoanaerobaculum_unclassified			Thermoanaerobaculum_unclassified
Otu133	Bacteria	Firmicutes	Negativicutes	Selenomonadales	Veillonellaceae	Dialister			Dialister
Otu134	Bacteria	Proteobacteria	Alphaproteobacteria	Sphingomonadales	Sphingomonadaceae	Sphingomonadaceae_unclassified			Sphingomonadaceae_unclassified
Otu135	Bacteria	Chloroflexi	Anaerolineae	Anaerolineales	Anaerolineaceae	Anaerolineaceae_unclassified			Anaerolineaceae_unclassified
Otu136	Bacteria	Firmicutes	Bacilli	Lactobacillales	Carnobacteriaceae	Granulicatella			Granulicatella
Otu137	Bacteria	Proteobacteria	Alphaproteobacteria	Sphingomonadales	Sphingomonadaceae	Sphingomonadaceae_unclassified			Sphingomonadaceae_unclassified
Otu138	Bacteria	Proteobacteria	Gammaproteobacteria	Xanthomonadales	Xanthomonadaceae	Xanthomonadaceae_unclassified			Xanthomonadaceae_unclassified
Otu139	Bacteria	Proteobacteria	Gammaproteobacteria	Pseudomonadales	Pseudomonadaceae	Pseudomonas			Pseudomonas
Otu140	Bacteria	Bacteroidetes	Bacteroidetes_unclassified	Bacteroidetes_unclassified	Bacteroidetes_unclassified	Bacteroidetes_unclassified			Bacteroidetes_unclassified
Otu141	Bacteria	Firmicutes	Firmicutes_unclassified	Firmicutes_unclassified	Firmicutes_unclassified	Firmicutes_unclassified			Firmicutes_unclassified
Otu142	Bacteria	Bacteroidetes	Bacteroidia	Bacteroidales	Prevotellaceae	Alloprevotella			Alloprevotella
Otu143	Bacteria	Actinobacteria	Actinobacteria	Actinomycetales	Micrococcaceae	Micrococcus			Micrococcus
Otu144	Bacteria	Proteobacteria	Gammaproteobacteria	Oceanospirillales	Oceanospirillaceae	Marinospirillum			Marinospirillum
Otu145	Bacteria	Firmicutes	Bacilli	Lactobacillales	Lactobacillaceae	Lactobacillus			Lactobacillus
Otu146	Bacteria	Actinobacteria	Actinobacteria	Actinomycetales	Sanguibacteraceae	Sanguibacter			Sanguibacter
Otu147	Bacteria	Actinobacteria	Actinobacteria	Actinomycetales	Micromonosporaceae	Micromonospora			Micromonospora
Otu148	Bacteria	Firmicutes	Bacilli	Lactobacillales	Carnobacteriaceae	Granulicatella			Granulicatella
Otu149	Bacteria	Proteobacteria	Alphaproteobacteria	Rhodospirillales	Acetobacteraceae	Roseomonas			Roseomonas
Otu150	Bacteria	Proteobacteria	Betaproteobacteria	Burkholderiales	Comamonadaceae	Comamonadaceae_unclassified			Comamonadaceae_unclassified
Otu151	Bacteria	Proteobacteria	Proteobacteria_unclassified	Proteobacteria_unclassified	Proteobacteria_unclassified	Proteobacteria_unclassified			Proteobacteria_unclassified
Otu152	Bacteria	Bacteria_unclassified	Bacteria_unclassified	Bacteria_unclassified	Bacteria_unclassified	Bacteria_unclassified			Bacteria_unclassified
Otu153	Bacteria	Proteobacteria	Gammaproteobacteria	Xanthomonadales	Xanthomonadaceae	Xanthomonadaceae_unclassified			Xanthomonadaceae_unclassified
Otu154	Bacteria	Tenericutes	Mollicutes	Acholeplasmatales	Acholeplasmataceae	Acholeplasma			Acholeplasma
Otu155	Bacteria	Proteobacteria	Gammaproteobacteria	Thiotrichales	Piscirickettsiaceae	Thioalkalimicrobium			Thioalkalimicrobium
Otu156	Bacteria	Bacteroidetes	Sphingobacteriia	Sphingobacteriales	Chitinophagaceae	Chitinophagaceae_unclassified			Chitinophagaceae_unclassified
Otu157	Bacteria	Proteobacteria	Alphaproteobacteria	Sphingomonadales	Sphingomonadaceae	Sphingorhabdus			Sphingorhabdus
Otu158	Bacteria	Bacteroidetes	Flavobacteriia	Flavobacteriales	Flavobacteriaceae	Chryseobacterium			Chryseobacterium
Otu159	Bacteria	Bacteroidetes	Sphingobacteriia	Sphingobacteriales	Chitinophagaceae	Chitinophagaceae_unclassified			Chitinophagaceae_unclassified
Otu160	Bacteria	Firmicutes	Clostridia	Clostridiales	Peptostreptococcaceae	Acetoanaerobium			Acetoanaerobium
Otu161	Bacteria	Actinobacteria	Actinobacteria	Actinomycetales	Propionibacteriaceae	Propionibacteriaceae_unclassified			Propionibacteriaceae_unclassified
Otu162	Bacteria	Actinobacteria	Actinobacteria	Actinomycetales	Mycobacteriaceae	Mycobacterium			Mycobacterium
Otu163	Bacteria	Proteobacteria	Betaproteobacteria	Burkholderiales	Burkholderiales_incertae_sedis	Tepidimonas			Tepidimonas
Otu164	Bacteria	Bacteria_unclassified	Bacteria_unclassified	Bacteria_unclassified	Bacteria_unclassified	Bacteria_unclassified			Bacteria_unclassified
Otu165	Bacteria	Proteobacteria	Gammaproteobacteria	Pseudomonadales	Moraxellaceae	Acinetobacter			Acinetobacter
Otu166	Bacteria	Cyanobacteria/Chloroplast	Chloroplast	Chloroplast	Streptophyta	Streptophyta_unclassified			Streptophyta_unclassified
Otu167	Bacteria	Firmicutes	Bacilli	Lactobacillales	Carnobacteriaceae	Dolosigranulum			Dolosigranulum
Otu168	Bacteria	Bacteria_unclassified	Bacteria_unclassified	Bacteria_unclassified	Bacteria_unclassified	Bacteria_unclassified			Bacteria_unclassified
Otu169	Bacteria	Actinobacteria	Actinobacteria	Acidimicrobiales	Acidimicrobiales_unclassified	Acidimicrobiales_unclassified			Acidimicrobiales_unclassified
Otu170	Bacteria	Actinobacteria	Actinobacteria	Actinomycetales	Propionibacteriaceae	Microlunatus			Microlunatus
Otu171	Bacteria	Bacteroidetes	Bacteroidia	Bacteroidales	Prolixibacteraceae	Prolixibacteraceae_unclassified			Prolixibacteraceae_unclassified
Otu172	Bacteria	Actinobacteria	Actinobacteria	Actinomycetales	Nocardioidaceae	Nocardioidaceae_unclassified			Nocardioidaceae_unclassified
Otu173	Archaea	Nanohaloarchaeota	Candidatus_Nanosalina	Candidatus_Nanosalina_unclassified	Candidatus_Nanosalina_unclassified	Candidatus_Nanosalina_unclassified			Candidatus_Nanosalina_unclassified
Otu174	Bacteria	Cyanobacteria/Chloroplast	Cyanobacteria	Cyanobacteria_unclassified	Cyanobacteria_unclassified	Cyanobacteria_unclassified			Cyanobacteria_unclassified
Otu175	Bacteria	Bacteroidetes	Flavobacteriia	Flavobacteriales	Flavobacteriaceae	Empedobacter			Empedobacter
Otu176	Bacteria	Actinobacteria	Actinobacteria	Solirubrobacterales	Solirubrobacteraceae	Solirubrobacter			Solirubrobacter
Otu177	Bacteria	Proteobacteria	Alphaproteobacteria	Rhizobiales	Rhizobiaceae	Kaistia			Kaistia
Otu178	Bacteria	Firmicutes	Bacilli	Lactobacillales	Aerococcaceae	Abiotrophia			Abiotrophia
Otu179	Bacteria	Proteobacteria	Betaproteobacteria	Burkholderiales	Oxalobacteraceae	Massilia			Massilia
Otu180	Bacteria	Actinobacteria	Actinobacteria	Actinomycetales	Pseudonocardiaceae	Pseudonocardia			Pseudonocardia
Otu181	Bacteria	Firmicutes	Bacilli	Bacillales	Staphylococcaceae	Staphylococcaceae_unclassified			Staphylococcaceae_unclassified
Otu182	Bacteria	Firmicutes	Clostridia	Clostridiales	Ruminococcaceae	Faecalibacterium			Faecalibacterium
Otu183	Bacteria	Firmicutes	Clostridia	Clostridiales	Clostridiales_Incertae_Sedis_XI	Parvimonas			Parvimonas
Otu184	Bacteria	Planctomycetes	Planctomycetia	Planctomycetales	Planctomycetaceae	Gemmata			Gemmata
Otu185	Bacteria	Proteobacteria	Alphaproteobacteria	Sphingomonadales	Erythrobacteraceae	Porphyrobacter			Porphyrobacter
Otu186	Bacteria	Fusobacteria	Fusobacteriia	Fusobacteriales	Fusobacteriaceae	Fusobacterium			Fusobacterium
Otu187	Bacteria	Proteobacteria	Betaproteobacteria	Burkholderiales	Alcaligenaceae	Alcaligenes			Alcaligenes
Otu188	Bacteria	Actinobacteria	Actinobacteria	Actinomycetales	Geodermatophilaceae	Geodermatophilus			Geodermatophilus
Otu189	Bacteria	Proteobacteria	Gammaproteobacteria	Chromatiales	Chromatiaceae	Rheinheimera			Rheinheimera
Otu190	Bacteria	Actinobacteria	Actinobacteria	Actinomycetales	Geodermatophilaceae	Blastococcus			Blastococcus
Otu191	Bacteria	Bacteroidetes	Bacteroidetes_unclassified	Bacteroidetes_unclassified	Bacteroidetes_unclassified	Bacteroidetes_unclassified			Bacteroidetes_unclassified
Otu192	Bacteria	Deinococcus-Thermus	Deinococci	Thermales	Thermaceae	Meiothermus			Meiothermus
Otu193	Bacteria	Proteobacteria	Gammaproteobacteria	Pseudomonadales	Moraxellaceae	Acinetobacter			Acinetobacter
Otu194	Bacteria	Firmicutes	Bacilli	Lactobacillales	Lactobacillaceae	Lactobacillus			Lactobacillus
Otu195	Bacteria	Candidatus_Saccharibacteria	Candidatus_Saccharibacteria_unclassified	Candidatus_Saccharibacteria_unclassified	Candidatus_Saccharibacteria_unclassified	Candidatus_Saccharibacteria_unclassified			Candidatus_Saccharibacteria_unclassified
Otu196	Bacteria	Proteobacteria	Alphaproteobacteria	Sphingomonadales	Sphingomonadaceae	Sphingopyxis			Sphingopyxis
Otu197	Bacteria	Firmicutes	Clostridia	Clostridiales	Peptostreptococcaceae	Terrisporobacter			Terrisporobacter
Otu198	Bacteria	Actinobacteria	Actinobacteria	Actinomycetales	Nocardioidaceae	Nocardioides			Nocardioides
Otu199	Bacteria	Proteobacteria	Gammaproteobacteria	Oceanospirillales	Alcanivoracaceae	Alcanivorax			Alcanivorax
Otu200	Archaea	Nanohaloarchaeota	Candidatus_Nanosalina	Candidatus_Nanosalina_unclassified	Candidatus_Nanosalina_unclassified	Candidatus_Nanosalina_unclassified			Candidatus_Nanosalina_unclassified
Otu201	Bacteria	Proteobacteria	Alphaproteobacteria	Sphingomonadales	Sphingomonadaceae	Sphingomonas			Sphingomonas
Otu202	Bacteria	Proteobacteria	Betaproteobacteria	Burkholderiales	Comamonadaceae	Comamonadaceae_unclassified			Comamonadaceae_unclassified
Otu203	Bacteria	Proteobacteria	Alphaproteobacteria	Rhizobiales	Methylocystaceae	Methylocystis			Methylocystis
Otu204	Bacteria	Firmicutes	Erysipelotrichia	Erysipelotrichales	Erysipelotrichaceae	Erysipelotrichaceae_unclassified			Erysipelotrichaceae_unclassified
Otu205	Bacteria	Cyanobacteria/Chloroplast	Cyanobacteria	Family_XIII	GpXIII	GpXIII_unclassified			GpXIII_unclassified
Otu206	Bacteria	Actinobacteria	Actinobacteria	Actinomycetales	Microbacteriaceae	Microbacteriaceae_unclassified			Microbacteriaceae_unclassified
Otu207	Bacteria	Firmicutes	Bacilli	Bacillales	Bacillaceae_1	Bacillus			Bacillus
Otu208	Bacteria	Armatimonadetes	Armatimonadia	Armatimonadales	Armatimonadaceae	Armatimonas/Armatimonadetes_gp1			Armatimonas/Armatimonadetes_gp1
Otu209	Bacteria	Bacteria_unclassified	Bacteria_unclassified	Bacteria_unclassified	Bacteria_unclassified	Bacteria_unclassified			Bacteria_unclassified
Otu210	Bacteria	Bacteroidetes	Cytophagia	Cytophagales	Cytophagaceae	Lacihabitans			Lacihabitans
Otu211	Bacteria	Cyanobacteria/Chloroplast	Chloroplast	Chloroplast	Streptophyta	Streptophyta_unclassified			Streptophyta_unclassified
Otu212	Bacteria	Firmicutes	Negativicutes	Selenomonadales	Veillonellaceae	Veillonella			Veillonella
Otu213	Bacteria	Proteobacteria	Alphaproteobacteria	Rhizobiales	Phyllobacteriaceae	Phyllobacteriaceae_unclassified			Phyllobacteriaceae_unclassified
Otu214	Bacteria	Firmicutes	Clostridia	Clostridia_unclassified	Clostridia_unclassified	Clostridia_unclassified			Clostridia_unclassified
Otu215	Bacteria	Firmicutes	Clostridia	Clostridiales	Clostridiales_unclassified	Clostridiales_unclassified			Clostridiales_unclassified
Otu216	Bacteria	Acidobacteria	Acidobacteria_Gp16	Gp16	Gp16_unclassified	Gp16_unclassified			Gp16_unclassified
Otu217	Bacteria	Bacteria_unclassified	Bacteria_unclassified	Bacteria_unclassified	Bacteria_unclassified	Bacteria_unclassified			Bacteria_unclassified
Otu218	Bacteria	Actinobacteria	Actinobacteria	Acidimicrobiales	Acidimicrobiales_unclassified	Acidimicrobiales_unclassified			Acidimicrobiales_unclassified
Otu219	Bacteria	Firmicutes	Clostridia	Clostridiales	Ruminococcaceae	Clostridium_III			Clostridium_III
Otu220	Bacteria	Proteobacteria	Alphaproteobacteria	Rhodospirillales	Rhodospirillaceae	Limimonas			Limimonas
Otu221	Bacteria	Actinobacteria	Actinobacteria	Actinomycetales	Micrococcaceae	Arthrobacter			Arthrobacter
Otu222	Bacteria	Actinobacteria	Actinobacteria	Actinomycetales	Corynebacteriaceae	Corynebacterium			Corynebacterium
Otu223	Bacteria	Chloroflexi	Anaerolineae	Anaerolineales	Anaerolineaceae	Anaerolineaceae_unclassified			Anaerolineaceae_unclassified
Otu224	Bacteria	Bacteria_unclassified	Bacteria_unclassified	Bacteria_unclassified	Bacteria_unclassified	Bacteria_unclassified			Bacteria_unclassified
Otu225	Bacteria	Proteobacteria	Betaproteobacteria	Neisseriales	Neisseriaceae	Neisseria			Neisseria
Otu226	Bacteria	Proteobacteria	Alphaproteobacteria	Rhizobiales	Bradyrhizobiaceae	Bradyrhizobium			Bradyrhizobium
Otu227	Bacteria	Chloroflexi	Anaerolineae	Anaerolineales	Anaerolineaceae	Anaerolineaceae_unclassified			Anaerolineaceae_unclassified
Otu228	Bacteria	Armatimonadetes	Armatimonadia	Armatimonadales	Armatimonadaceae	Armatimonas/Armatimonadetes_gp1			Armatimonas/Armatimonadetes_gp1
Otu229	Bacteria	Proteobacteria	Gammaproteobacteria	Alteromonadales	Alteromonadaceae	Alishewanella			Alishewanella
Otu230	Bacteria	Proteobacteria	Betaproteobacteria	Rhodocyclales	Rhodocyclaceae	Georgfuchsia			Georgfuchsia
Otu231	Bacteria	Proteobacteria	Proteobacteria_unclassified	Proteobacteria_unclassified	Proteobacteria_unclassified	Proteobacteria_unclassified			Proteobacteria_unclassified
Otu232	Bacteria	Firmicutes	Bacilli	Lactobacillales	Enterococcaceae	Enterococcus			Enterococcus
Otu233	Bacteria	Proteobacteria	Epsilonproteobacteria	Campylobacterales	Campylobacteraceae	Sulfurospirillum			Sulfurospirillum
Otu234	Bacteria	Actinobacteria	Actinobacteria	Actinomycetales	Micrococcaceae	Rothia			Rothia
Otu235	Bacteria	Firmicutes	Clostridia	Clostridiales	Clostridiales_Incertae_Sedis_XII	Fusibacter			Fusibacter
Otu236	Bacteria	Actinobacteria	Actinobacteria	Actinomycetales	Nocardioidaceae	Nocardioides			Nocardioides
Otu237	Bacteria	Bacteroidetes	Sphingobacteriia	Sphingobacteriales	Chitinophagaceae	Terrimonas			Terrimonas
Otu238	Bacteria	Firmicutes	Erysipelotrichia	Erysipelotrichales	Erysipelotrichaceae	Clostridium_XVIII			Clostridium_XVIII
Otu239	Bacteria	Proteobacteria	Alphaproteobacteria	Alphaproteobacteria_unclassified	Alphaproteobacteria_unclassified	Alphaproteobacteria_unclassified			Alphaproteobacteria_unclassified
Otu240	Archaea	Nanohaloarchaeota	Candidatus_Nanosalina	Candidatus_Nanosalina_unclassified	Candidatus_Nanosalina_unclassified	Candidatus_Nanosalina_unclassified			Candidatus_Nanosalina_unclassified
Otu241	Bacteria	Proteobacteria	Betaproteobacteria	Burkholderiales	Burkholderiaceae	Lautropia			Lautropia
Otu242	Bacteria	Firmicutes	Clostridia	Clostridiales	Lachnospiraceae	Lachnospiraceae_unclassified			Lachnospiraceae_unclassified
Otu243	Bacteria	Actinobacteria	Actinobacteria	Actinomycetales	Pseudonocardiaceae	Pseudonocardia			Pseudonocardia
Otu244	Bacteria	Bacteria_unclassified	Bacteria_unclassified	Bacteria_unclassified	Bacteria_unclassified	Bacteria_unclassified			Bacteria_unclassified
Otu245	Bacteria	Proteobacteria	Betaproteobacteria	Burkholderiales	Burkholderiaceae	Polynucleobacter			Polynucleobacter
Otu246	Bacteria	Bacteria_unclassified	Bacteria_unclassified	Bacteria_unclassified	Bacteria_unclassified	Bacteria_unclassified			Bacteria_unclassified
Otu247	Bacteria	Bacteria_unclassified	Bacteria_unclassified	Bacteria_unclassified	Bacteria_unclassified	Bacteria_unclassified			Bacteria_unclassified
Otu248	Bacteria	Spirochaetes	Spirochaetia	Spirochaetales	Spirochaetaceae	Treponema			Treponema
Otu249	Bacteria	Acidobacteria	Acidobacteria_Gp4	Acidobacteria_Gp4_unclassified	Acidobacteria_Gp4_unclassified	Acidobacteria_Gp4_unclassified			Acidobacteria_Gp4_unclassified
Otu250	Bacteria	Bacteria_unclassified	Bacteria_unclassified	Bacteria_unclassified	Bacteria_unclassified	Bacteria_unclassified			Bacteria_unclassified
Otu251	Bacteria	Actinobacteria	Actinobacteria	Solirubrobacterales	Solirubrobacteraceae	Solirubrobacter			Solirubrobacter
Otu252	Bacteria	Bacteroidetes	Bacteroidetes_unclassified	Bacteroidetes_unclassified	Bacteroidetes_unclassified	Bacteroidetes_unclassified			Bacteroidetes_unclassified
Otu253	Bacteria	Firmicutes	Clostridia	Clostridiales	Clostridiales_Incertae_Sedis_XI	Clostridiales_Incertae_Sedis_XI_unclassified			Clostridiales_Incertae_Sedis_XI_unclassified
Otu254	Bacteria	Verrucomicrobia	Subdivision3	Subdivision3_unclassified	Subdivision3_unclassified	Subdivision3_unclassified			Subdivision3_unclassified
Otu255	Bacteria	Proteobacteria	Betaproteobacteria	Burkholderiales	Oxalobacteraceae	Oxalobacteraceae_unclassified			Oxalobacteraceae_unclassified
Otu256	Bacteria	Bacteroidetes	Flavobacteriia	Flavobacteriales	Flavobacteriaceae	Flavobacteriaceae_unclassified			Flavobacteriaceae_unclassified
Otu257	Bacteria	Bacteria_unclassified	Bacteria_unclassified	Bacteria_unclassified	Bacteria_unclassified	Bacteria_unclassified			Bacteria_unclassified
Otu258	Bacteria	Firmicutes	Clostridia	Clostridiales	Lachnospiraceae	Ruminococcus2			Ruminococcus2
Otu259	Bacteria	Bacteroidetes	Bacteroidia	Bacteroidales	Porphyromonadaceae	Porphyromonas			Porphyromonas
Otu260	Bacteria	Proteobacteria	Gammaproteobacteria	Gammaproteobacteria_unclassified	Gammaproteobacteria_unclassified	Gammaproteobacteria_unclassified			Gammaproteobacteria_unclassified
Otu261	Bacteria	Actinobacteria	Actinobacteria	Actinomycetales	Nocardiopsaceae	Thermobifida			Thermobifida
Otu262	Bacteria	Proteobacteria	Betaproteobacteria	Burkholderiales	Comamonadaceae	Comamonas			Comamonas
Otu263	Bacteria	Actinobacteria	Actinobacteria	Actinomycetales	Propionibacteriaceae	Propionibacteriaceae_unclassified			Propionibacteriaceae_unclassified
Otu264	Bacteria	Bacteroidetes	Bacteroidetes_unclassified	Bacteroidetes_unclassified	Bacteroidetes_unclassified	Bacteroidetes_unclassified			Bacteroidetes_unclassified
Otu265	Bacteria	Proteobacteria	Gammaproteobacteria	Gammaproteobacteria_unclassified	Gammaproteobacteria_unclassified	Gammaproteobacteria_unclassified			Gammaproteobacteria_unclassified
Otu266	Bacteria	Bacteroidetes	Flavobacteriia	Flavobacteriales	Flavobacteriaceae	Flavobacterium			Flavobacterium
Otu267	Bacteria	Proteobacteria	Alphaproteobacteria	Sphingomonadales	Sphingomonadaceae	Sphingomonadaceae_unclassified			Sphingomonadaceae_unclassified
Otu268	Bacteria	Cyanobacteria/Chloroplast	Cyanobacteria	Family_I	GpI	GpI_unclassified			GpI_unclassified
Otu269	Bacteria	Actinobacteria	Actinobacteria	Actinomycetales	Propionibacteriaceae	Propionibacteriaceae_unclassified			Propionibacteriaceae_unclassified
Otu270	Bacteria	Actinobacteria	Actinobacteria	Actinomycetales	Micrococcaceae	Rothia			Rothia
Otu271	Archaea	Nanohaloarchaeota	Candidatus_Nanosalina	Candidatus_Nanosalina_unclassified	Candidatus_Nanosalina_unclassified	Candidatus_Nanosalina_unclassified			Candidatus_Nanosalina_unclassified
Otu272	Bacteria	Proteobacteria	Gammaproteobacteria	Alteromonadales	Alteromonadaceae	Alishewanella			Alishewanella
Otu273	Bacteria	Cyanobacteria/Chloroplast	Chloroplast	Chloroplast	Streptophyta	Streptophyta_unclassified			Streptophyta_unclassified
Otu274	Bacteria	Proteobacteria	Alphaproteobacteria	Rhizobiales	Rhizobiales_unclassified	Rhizobiales_unclassified			Rhizobiales_unclassified
Otu275	Bacteria	Bacteroidetes	Bacteroidia	Bacteroidales	Porphyromonadaceae	Porphyromonas			Porphyromonas
Otu276	Bacteria	Proteobacteria	Betaproteobacteria	Burkholderiales	Burkholderiaceae	Burkholderia			Burkholderia
Otu277	Bacteria	Proteobacteria	Alphaproteobacteria	Rhizobiales	Beijerinckiaceae	Beijerinckiaceae_unclassified			Beijerinckiaceae_unclassified
Otu278	Bacteria	Proteobacteria	Alphaproteobacteria	Sphingomonadales	Sphingomonadaceae	Sphingobium			Sphingobium
Otu279	Bacteria	Bacteroidetes	Cytophagia	Cytophagales	Flammeovirgaceae	Thermonema			Thermonema
Otu280	Bacteria	Proteobacteria	Gammaproteobacteria	Oceanospirillales	Oceanospirillaceae	Oceanospirillaceae_unclassified			Oceanospirillaceae_unclassified
Otu281	Bacteria	Deinococcus-Thermus	Deinococci	Deinococcales	Deinococcaceae	Deinococcus			Deinococcus
Otu282	Bacteria	Actinobacteria	Actinobacteria	Actinomycetales	Actinomycetales_unclassified	Actinomycetales_unclassified			Actinomycetales_unclassified
Otu283	Bacteria	Bacteroidetes	Sphingobacteriia	Sphingobacteriales	Chitinophagaceae	Sediminibacterium			Sediminibacterium
Otu284	Bacteria	Actinobacteria	Actinobacteria	Actinomycetales	Propionibacteriaceae	Propionibacterium			Propionibacterium
Otu285	Bacteria	Proteobacteria	Alphaproteobacteria	Caulobacterales	Caulobacteraceae	Brevundimonas			Brevundimonas
Otu286	Bacteria	Bacteria_unclassified	Bacteria_unclassified	Bacteria_unclassified	Bacteria_unclassified	Bacteria_unclassified			Bacteria_unclassified
Otu287	Bacteria	Actinobacteria	Actinobacteria	Actinomycetales	Actinomycetales_unclassified	Actinomycetales_unclassified			Actinomycetales_unclassified
Otu288	Bacteria	Bacteria_unclassified	Bacteria_unclassified	Bacteria_unclassified	Bacteria_unclassified	Bacteria_unclassified			Bacteria_unclassified
Otu289	Bacteria	Firmicutes	Bacilli	Bacillales	Bacillaceae_1	Bacillus			Bacillus
Otu290	Archaea	Nanohaloarchaeota	Candidatus_Nanosalina	Candidatus_Nanosalina_unclassified	Candidatus_Nanosalina_unclassified	Candidatus_Nanosalina_unclassified			Candidatus_Nanosalina_unclassified
Otu291	Bacteria	Firmicutes	Clostridia	Clostridiales	Clostridiales_Incertae_Sedis_XI	Anaerococcus			Anaerococcus
Otu292	Bacteria	Actinobacteria	Actinobacteria	Actinomycetales	Nocardiaceae	Rhodococcus			Rhodococcus
Otu293	Bacteria	Proteobacteria	Gammaproteobacteria	Gammaproteobacteria_unclassified	Gammaproteobacteria_unclassified	Gammaproteobacteria_unclassified			Gammaproteobacteria_unclassified
Otu294	Bacteria	Bacteroidetes	Bacteroidia	Bacteroidales	Prevotellaceae	Prevotella			Prevotella
Otu295	Bacteria	Proteobacteria	Gammaproteobacteria	Pseudomonadales	Moraxellaceae	Acinetobacter			Acinetobacter
Otu296	Bacteria	Proteobacteria	Betaproteobacteria	Burkholderiales	Comamonadaceae	Comamonadaceae_unclassified			Comamonadaceae_unclassified
Otu297	Bacteria	Proteobacteria	Deltaproteobacteria	Desulfuromonadales	Desulfuromonadales_unclassified	Desulfuromonadales_unclassified			Desulfuromonadales_unclassified
Otu298	Bacteria	Bacteroidetes	Flavobacteriia	Flavobacteriales	Flavobacteriaceae	Flavobacteriaceae_unclassified			Flavobacteriaceae_unclassified
Otu299	Bacteria	Armatimonadetes	Armatimonadetes_gp2	Armatimonadetes_gp2_unclassified	Armatimonadetes_gp2_unclassified	Armatimonadetes_gp2_unclassified			Armatimonadetes_gp2_unclassified
Otu300	Bacteria	Actinobacteria	Actinobacteria	Actinomycetales	Microbacteriaceae	Curtobacterium			Curtobacterium
Otu301	Bacteria	Proteobacteria	Gammaproteobacteria	Pseudomonadales	Pseudomonadaceae	Pseudomonas			Pseudomonas
Otu302	Bacteria	Cyanobacteria/Chloroplast	Chloroplast	Chloroplast	Chlorophyta	Chlorophyta_unclassified			Chlorophyta_unclassified
Otu303	Bacteria	Proteobacteria	Gammaproteobacteria	Pseudomonadales	Moraxellaceae	Moraxellaceae_unclassified			Moraxellaceae_unclassified
Otu304	Bacteria	Planctomycetes	Planctomycetia	Planctomycetales	Planctomycetaceae	Planctomycetaceae_unclassified			Planctomycetaceae_unclassified
Otu305	Bacteria	Firmicutes	Clostridia	Clostridiales	Syntrophomonadaceae	Syntrophomonas			Syntrophomonas
Otu306	Bacteria	Bacteroidetes	Bacteroidia	Bacteroidales	Porphyromonadaceae	Paludibacter			Paludibacter
Otu307	Bacteria	Bacteria_unclassified	Bacteria_unclassified	Bacteria_unclassified	Bacteria_unclassified	Bacteria_unclassified			Bacteria_unclassified
Otu308	Bacteria	Actinobacteria	Actinobacteria	Actinomycetales	Actinomycetales_unclassified	Actinomycetales_unclassified			Actinomycetales_unclassified
Otu309	Bacteria	Actinobacteria	Actinobacteria	Actinomycetales	Propionibacteriaceae	Micropruina			Micropruina
Otu310	Bacteria	Bacteria_unclassified	Bacteria_unclassified	Bacteria_unclassified	Bacteria_unclassified	Bacteria_unclassified			Bacteria_unclassified
Otu311	Bacteria	Bacteria_unclassified	Bacteria_unclassified	Bacteria_unclassified	Bacteria_unclassified	Bacteria_unclassified			Bacteria_unclassified
Otu312	Archaea	Nanohaloarchaeota	Candidatus_Nanosalina	Candidatus_Nanosalina_unclassified	Candidatus_Nanosalina_unclassified	Candidatus_Nanosalina_unclassified			Candidatus_Nanosalina_unclassified
Otu313	Bacteria	Actinobacteria	Actinobacteria	Actinomycetales	Dermabacteraceae	Brachybacterium			Brachybacterium
Otu314	Bacteria	Proteobacteria	Gammaproteobacteria	Pseudomonadales	Moraxellaceae	Acinetobacter			Acinetobacter
Otu315	Bacteria	Bacteria_unclassified	Bacteria_unclassified	Bacteria_unclassified	Bacteria_unclassified	Bacteria_unclassified			Bacteria_unclassified
Otu316	Bacteria	Bacteroidetes	Sphingobacteriia	Sphingobacteriales	Chitinophagaceae	Chitinophagaceae_unclassified			Chitinophagaceae_unclassified
Otu317	Bacteria	Bacteroidetes	Sphingobacteriia	Sphingobacteriales	Chitinophagaceae	Ferruginibacter			Ferruginibacter
Otu318	Bacteria	Firmicutes	Clostridia	Clostridiales	Clostridiales_unclassified	Clostridiales_unclassified			Clostridiales_unclassified
Otu319	Bacteria	Verrucomicrobia	Opitutae	Puniceicoccales	Puniceicoccaceae	Puniceicoccus			Puniceicoccus
Otu320	Bacteria	Proteobacteria	Betaproteobacteria	Burkholderiales	Comamonadaceae	Limnohabitans			Limnohabitans
Otu321	Archaea	Nanohaloarchaeota	Candidatus_Nanosalina	Candidatus_Nanosalina_unclassified	Candidatus_Nanosalina_unclassified	Candidatus_Nanosalina_unclassified			Candidatus_Nanosalina_unclassified
Otu322	Bacteria	Proteobacteria	Proteobacteria_unclassified	Proteobacteria_unclassified	Proteobacteria_unclassified	Proteobacteria_unclassified			Proteobacteria_unclassified
Otu323	Bacteria	Proteobacteria	Betaproteobacteria	Betaproteobacteria_unclassified	Betaproteobacteria_unclassified	Betaproteobacteria_unclassified			Betaproteobacteria_unclassified
Otu324	Bacteria	Actinobacteria	Actinobacteria	Actinomycetales	Propionibacteriaceae	Friedmanniella			Friedmanniella
Otu325	Bacteria	Bacteria_unclassified	Bacteria_unclassified	Bacteria_unclassified	Bacteria_unclassified	Bacteria_unclassified			Bacteria_unclassified
Otu326	Bacteria	Bacteria_unclassified	Bacteria_unclassified	Bacteria_unclassified	Bacteria_unclassified	Bacteria_unclassified			Bacteria_unclassified
Otu327	Bacteria	Firmicutes	Firmicutes_unclassified	Firmicutes_unclassified	Firmicutes_unclassified	Firmicutes_unclassified			Firmicutes_unclassified
Otu328	Bacteria	Bacteroidetes	Bacteroidetes_unclassified	Bacteroidetes_unclassified	Bacteroidetes_unclassified	Bacteroidetes_unclassified			Bacteroidetes_unclassified
Otu329	Bacteria	Actinobacteria	Actinobacteria	Actinomycetales	Corynebacteriaceae	Corynebacterium			Corynebacterium
Otu330	Bacteria	Bacteria_unclassified	Bacteria_unclassified	Bacteria_unclassified	Bacteria_unclassified	Bacteria_unclassified			Bacteria_unclassified
Otu331	Bacteria	Bacteroidetes	Bacteroidia	Bacteroidales	Bacteroidales_unclassified	Bacteroidales_unclassified			Bacteroidales_unclassified
Otu332	Bacteria	Firmicutes	Clostridia	Clostridiales	Clostridiales_unclassified	Clostridiales_unclassified			Clostridiales_unclassified
Otu333	Archaea	Nanohaloarchaeota	Candidatus_Nanosalina	Candidatus_Nanosalina_unclassified	Candidatus_Nanosalina_unclassified	Candidatus_Nanosalina_unclassified			Candidatus_Nanosalina_unclassified
Otu334	Archaea	Nanohaloarchaeota	Candidatus_Nanosalina	Candidatus_Nanosalina_unclassified	Candidatus_Nanosalina_unclassified	Candidatus_Nanosalina_unclassified			Candidatus_Nanosalina_unclassified
Otu335	Bacteria	Proteobacteria	Gammaproteobacteria	Pseudomonadales	Pseudomonadaceae	Pseudomonas			Pseudomonas
Otu336	Bacteria	Planctomycetes	Planctomycetia	Planctomycetales	Planctomycetaceae	Planctomycetaceae_unclassified			Planctomycetaceae_unclassified
Otu337	Bacteria	Bacteroidetes	Cytophagia	Cytophagales	Cyclobacteriaceae	Cecembia			Cecembia
Otu338	Bacteria	Bacteroidetes	Sphingobacteriia	Sphingobacteriales	Sphingobacteriales_unclassified	Sphingobacteriales_unclassified			Sphingobacteriales_unclassified
Otu339	Bacteria	Chloroflexi	Chloroflexia	Chloroflexales	Chloroflexaceae	Chloroflexus			Chloroflexus
Otu340	Bacteria	Actinobacteria	Actinobacteria	Actinomycetales	Nocardioidaceae	Nocardioides			Nocardioides
Otu341	Bacteria	Proteobacteria	Gammaproteobacteria	Enterobacteriales	Enterobacteriaceae	Salmonella			Salmonella
Otu342	Bacteria	Bacteria_unclassified	Bacteria_unclassified	Bacteria_unclassified	Bacteria_unclassified	Bacteria_unclassified			Bacteria_unclassified
Otu343	Bacteria	Firmicutes	Negativicutes	Selenomonadales	Veillonellaceae	Veillonella			Veillonella
Otu344	Bacteria	Acidobacteria	Acidobacteria_Gp4	Acidobacteria_Gp4_unclassified	Acidobacteria_Gp4_unclassified	Acidobacteria_Gp4_unclassified			Acidobacteria_Gp4_unclassified
Otu345	Bacteria	Proteobacteria	Betaproteobacteria	Burkholderiales	Burkholderiaceae	Cupriavidus			Cupriavidus
Otu346	Bacteria	Bacteria_unclassified	Bacteria_unclassified	Bacteria_unclassified	Bacteria_unclassified	Bacteria_unclassified			Bacteria_unclassified
Otu347	Bacteria	Bacteria_unclassified	Bacteria_unclassified	Bacteria_unclassified	Bacteria_unclassified	Bacteria_unclassified			Bacteria_unclassified
Otu348	Bacteria	Actinobacteria	Actinobacteria	Actinomycetales	Thermomonosporaceae	Thermomonosporaceae_unclassified			Thermomonosporaceae_unclassified
Otu349	Bacteria	Firmicutes	Bacilli	Lactobacillales	Lactobacillaceae	Lactobacillus			Lactobacillus
Otu350	Bacteria	Bacteroidetes	Bacteroidetes_unclassified	Bacteroidetes_unclassified	Bacteroidetes_unclassified	Bacteroidetes_unclassified			Bacteroidetes_unclassified
Otu351	Bacteria	Bacteroidetes	Sphingobacteriia	Sphingobacteriales	Rhodothermaceae	Salinibacter			Salinibacter
Otu352	Bacteria	Bacteria_unclassified	Bacteria_unclassified	Bacteria_unclassified	Bacteria_unclassified	Bacteria_unclassified			Bacteria_unclassified
Otu353	Bacteria	Chloroflexi	Caldilineae	Caldilineales	Caldilineaceae	Caldilinea			Caldilinea
Otu354	Bacteria	Bacteria_unclassified	Bacteria_unclassified	Bacteria_unclassified	Bacteria_unclassified	Bacteria_unclassified			Bacteria_unclassified
Otu355	Bacteria	Bacteria_unclassified	Bacteria_unclassified	Bacteria_unclassified	Bacteria_unclassified	Bacteria_unclassified			Bacteria_unclassified
Otu356	Bacteria	Verrucomicrobia	Subdivision5	Subdivision5_unclassified	Subdivision5_unclassified	Subdivision5_unclassified			Subdivision5_unclassified
Otu357	Bacteria	Acidobacteria	Acidobacteria_Gp3	Gp3	Gp3_unclassified	Gp3_unclassified			Gp3_unclassified
Otu358	Bacteria	Bacteria_unclassified	Bacteria_unclassified	Bacteria_unclassified	Bacteria_unclassified	Bacteria_unclassified			Bacteria_unclassified
Otu359	Bacteria	Firmicutes	Clostridia	Clostridiales	Clostridiales_unclassified	Clostridiales_unclassified			Clostridiales_unclassified
Otu360	Bacteria	Bacteria_unclassified	Bacteria_unclassified	Bacteria_unclassified	Bacteria_unclassified	Bacteria_unclassified			Bacteria_unclassified
Otu361	Bacteria	Bacteroidetes	Bacteroidia	Bacteroidales	Bacteroidales_unclassified	Bacteroidales_unclassified			Bacteroidales_unclassified
Otu362	Bacteria	Proteobacteria	Proteobacteria_unclassified	Proteobacteria_unclassified	Proteobacteria_unclassified	Proteobacteria_unclassified			Proteobacteria_unclassified
Otu363	Bacteria	Proteobacteria	Gammaproteobacteria	Legionellales	Coxiellaceae	Aquicella			Aquicella
Otu364	Bacteria	Bacteroidetes	Cytophagia	Cytophagales	Cytophagaceae	Hymenobacter			Hymenobacter
Otu365	Bacteria	Firmicutes	Clostridia	Clostridia_unclassified	Clostridia_unclassified	Clostridia_unclassified			Clostridia_unclassified
Otu366	Bacteria	Proteobacteria	Deltaproteobacteria	Bdellovibrionales	Bdellovibrionaceae	Bdellovibrio			Bdellovibrio
Otu367	Bacteria	Proteobacteria	Alphaproteobacteria	Sneathiellales	Sneathiellaceae	Taonella			Taonella
Otu368	Bacteria	Bacteroidetes	Bacteroidetes_unclassified	Bacteroidetes_unclassified	Bacteroidetes_unclassified	Bacteroidetes_unclassified			Bacteroidetes_unclassified
Otu369	Bacteria	Proteobacteria	Gammaproteobacteria	Oceanospirillales	Oceanospirillaceae	Nitrincola			Nitrincola
Otu370	Bacteria	Bacteroidetes	Bacteroidia	Bacteroidales	Porphyromonadaceae	Porphyromonas			Porphyromonas
Otu371	Bacteria	Bacteroidetes	Sphingobacteriia	Sphingobacteriales	Rhodothermaceae	Salinibacter			Salinibacter
Otu372	Bacteria	Actinobacteria	Actinobacteria	Actinomycetales	Actinomycetaceae	Actinomyces			Actinomyces
Otu373	Bacteria	Firmicutes	Clostridia	Clostridiales	Clostridiales_Incertae_Sedis_XII	Fusibacter			Fusibacter
Otu374	Bacteria	Actinobacteria	Actinobacteria	Actinomycetales	Dermacoccaceae	Dermacoccus			Dermacoccus
Otu375	Bacteria	Bacteroidetes	Bacteroidetes_unclassified	Bacteroidetes_unclassified	Bacteroidetes_unclassified	Bacteroidetes_unclassified			Bacteroidetes_unclassified
Otu376	Bacteria	Actinobacteria	Actinobacteria	Actinomycetales	Microbacteriaceae	Microbacterium			Microbacterium
Otu377	Bacteria	Bacteria_unclassified	Bacteria_unclassified	Bacteria_unclassified	Bacteria_unclassified	Bacteria_unclassified			Bacteria_unclassified
Otu378	Bacteria	Proteobacteria	Betaproteobacteria	Burkholderiales	Burkholderiaceae	Limnobacter			Limnobacter
Otu379	Bacteria	Firmicutes	Clostridia	Clostridiales	Ruminococcaceae	Ruminococcaceae_unclassified			Ruminococcaceae_unclassified
Otu380	Bacteria	Firmicutes	Clostridia	Clostridiales	Lachnospiraceae	Blautia			Blautia
Otu381	Bacteria	Proteobacteria	Alphaproteobacteria	Sneathiellales	Sneathiellaceae	Ferrovibrio			Ferrovibrio
Otu382	Bacteria	Proteobacteria	Betaproteobacteria	Betaproteobacteria_unclassified	Betaproteobacteria_unclassified	Betaproteobacteria_unclassified			Betaproteobacteria_unclassified
Otu383	Bacteria	Proteobacteria	Deltaproteobacteria	Myxococcales	Myxococcales_unclassified	Myxococcales_unclassified			Myxococcales_unclassified
Otu384	Bacteria	Proteobacteria	Betaproteobacteria	Burkholderiales	Comamonadaceae	Comamonadaceae_unclassified			Comamonadaceae_unclassified
Otu385	Bacteria	Spirochaetes	Spirochaetia	Spirochaetales	Spirochaetaceae	Spirochaetaceae_unclassified			Spirochaetaceae_unclassified
Otu386	Bacteria	Firmicutes	Negativicutes	Selenomonadales	Veillonellaceae	Veillonellaceae_unclassified			Veillonellaceae_unclassified
Otu387	Bacteria	Bacteroidetes	Bacteroidia	Bacteroidales	Marinilabiliaceae	Alkaliflexus			Alkaliflexus
Otu388	Bacteria	Proteobacteria	Proteobacteria_unclassified	Proteobacteria_unclassified	Proteobacteria_unclassified	Proteobacteria_unclassified			Proteobacteria_unclassified
Otu389	Bacteria	Proteobacteria	Gammaproteobacteria	Alteromonadales	Alteromonadaceae	Alishewanella			Alishewanella
Otu390	Bacteria	Proteobacteria	Gammaproteobacteria	Cardiobacteriales	Cardiobacteriaceae	Cardiobacterium			Cardiobacterium
Otu391	Bacteria	Cloacimonetes	Candidatus_Cloacamonas	Candidatus_Cloacamonas_unclassified	Candidatus_Cloacamonas_unclassified	Candidatus_Cloacamonas_unclassified			Candidatus_Cloacamonas_unclassified
Otu392	Bacteria	Bacteroidetes	Bacteroidetes_unclassified	Bacteroidetes_unclassified	Bacteroidetes_unclassified	Bacteroidetes_unclassified			Bacteroidetes_unclassified
Otu393	Bacteria	Bacteroidetes	Bacteroidetes_unclassified	Bacteroidetes_unclassified	Bacteroidetes_unclassified	Bacteroidetes_unclassified			Bacteroidetes_unclassified
Otu394	Bacteria	Proteobacteria	Deltaproteobacteria	Desulfobacterales	Desulfobacteraceae	Desulfobotulus			Desulfobotulus
Otu395	Bacteria	Bacteroidetes	Flavobacteriia	Flavobacteriales	Flavobacteriaceae	Flavobacteriaceae_unclassified			Flavobacteriaceae_unclassified
Otu396	Bacteria	Bacteria_unclassified	Bacteria_unclassified	Bacteria_unclassified	Bacteria_unclassified	Bacteria_unclassified			Bacteria_unclassified
Otu397	Bacteria	Acetothermia	Acetothermia_unclassified	Acetothermia_unclassified	Acetothermia_unclassified	Acetothermia_unclassified			Acetothermia_unclassified
Otu398	Bacteria	Proteobacteria	Alphaproteobacteria	Rhodospirillales	Rhodospirillaceae	Limimonas			Limimonas
Otu399	Bacteria	Firmicutes	Clostridia	Clostridia_unclassified	Clostridia_unclassified	Clostridia_unclassified			Clostridia_unclassified
Otu400	Bacteria	Bacteria_unclassified	Bacteria_unclassified	Bacteria_unclassified	Bacteria_unclassified	Bacteria_unclassified			Bacteria_unclassified
Otu401	Bacteria	Spirochaetes	Spirochaetia	Spirochaetales	Leptospiraceae	Turneriella			Turneriella
Otu402	Bacteria	Deinococcus-Thermus	Deinococci	Deinococcales	Trueperaceae	Truepera			Truepera
Otu403	Bacteria	Firmicutes	Clostridia	Clostridiales	Lachnospiraceae	Cellulosilyticum			Cellulosilyticum
Otu404	Bacteria	Proteobacteria	Gammaproteobacteria	Enterobacteriales	Enterobacteriaceae	Escherichia/Shigella			Escherichia/Shigella
Otu405	Bacteria	Firmicutes	Bacilli	Bacillales	Bacillales_Incertae_Sedis_X	Thermicanus			Thermicanus
Otu406	Archaea	Nanohaloarchaeota	Candidatus_Nanosalina	Candidatus_Nanosalina_unclassified	Candidatus_Nanosalina_unclassified	Candidatus_Nanosalina_unclassified			Candidatus_Nanosalina_unclassified
Otu407	Bacteria	Bacteroidetes	Sphingobacteriia	Sphingobacteriales	Chitinophagaceae	Sediminibacterium			Sediminibacterium
Otu408	Bacteria	Firmicutes	Clostridia	Clostridiales	Clostridiales_unclassified	Clostridiales_unclassified			Clostridiales_unclassified
Otu409	Bacteria	Thermotogae	Thermotogae	Thermotogae_unclassified	Thermotogae_unclassified	Thermotogae_unclassified			Thermotogae_unclassified
Otu410	Bacteria	Firmicutes	Clostridia	Clostridiales	Ruminococcaceae	Clostridium_III			Clostridium_III
Otu411	Bacteria	Bacteria_unclassified	Bacteria_unclassified	Bacteria_unclassified	Bacteria_unclassified	Bacteria_unclassified			Bacteria_unclassified
Otu412	Bacteria	Firmicutes	Bacilli	Bacillales	Bacillaceae_2	Bacillaceae_2_unclassified			Bacillaceae_2_unclassified
Otu413	Bacteria	Bacteria_unclassified	Bacteria_unclassified	Bacteria_unclassified	Bacteria_unclassified	Bacteria_unclassified			Bacteria_unclassified
Otu414	Bacteria	Bacteria_unclassified	Bacteria_unclassified	Bacteria_unclassified	Bacteria_unclassified	Bacteria_unclassified			Bacteria_unclassified
Otu415	Bacteria	Firmicutes	Clostridia	Clostridiales	Lachnospiraceae	Lachnospiraceae_unclassified			Lachnospiraceae_unclassified
Otu416	Bacteria	Verrucomicrobia	Opitutae	Puniceicoccales	Puniceicoccaceae	Puniceicoccaceae_unclassified			Puniceicoccaceae_unclassified
Otu417	Bacteria	Bacteroidetes	Cytophagia	Cytophagales	Cyclobacteriaceae	Mongoliitalea			Mongoliitalea
Otu418	Bacteria	Proteobacteria	Gammaproteobacteria	Pseudomonadales	Moraxellaceae	Moraxellaceae_unclassified			Moraxellaceae_unclassified
Otu419	Bacteria	Proteobacteria	Betaproteobacteria	Methylophilales	Methylophilaceae	Methylophilaceae_unclassified			Methylophilaceae_unclassified
Otu420	Bacteria	Firmicutes	Clostridia	Clostridiales	Ruminococcaceae	Ruminococcaceae_unclassified			Ruminococcaceae_unclassified
Otu421	Bacteria	Proteobacteria	Betaproteobacteria	Methylophilales	Methylophilaceae	Methylophilaceae_unclassified			Methylophilaceae_unclassified
Otu422	Archaea	Nanohaloarchaeota	Candidatus_Nanosalina	Candidatus_Nanosalina_unclassified	Candidatus_Nanosalina_unclassified	Candidatus_Nanosalina_unclassified			Candidatus_Nanosalina_unclassified
Otu423	Bacteria	Bacteroidetes	Cytophagia	Cytophagales	Flammeovirgaceae	Flammeovirgaceae_unclassified			Flammeovirgaceae_unclassified
Otu424	Bacteria	Proteobacteria	Alphaproteobacteria	Rhizobiales	Brucellaceae	Brucellaceae_unclassified			Brucellaceae_unclassified
Otu425	Bacteria	Planctomycetes	Planctomycetia	Planctomycetales	Planctomycetaceae	Planctomycetaceae_unclassified			Planctomycetaceae_unclassified
Otu426	Bacteria	Bacteria_unclassified	Bacteria_unclassified	Bacteria_unclassified	Bacteria_unclassified	Bacteria_unclassified			Bacteria_unclassified
Otu427	Bacteria	Bacteroidetes	Bacteroidetes_unclassified	Bacteroidetes_unclassified	Bacteroidetes_unclassified	Bacteroidetes_unclassified			Bacteroidetes_unclassified
Otu428	Bacteria	Bacteria_unclassified	Bacteria_unclassified	Bacteria_unclassified	Bacteria_unclassified	Bacteria_unclassified			Bacteria_unclassified
Otu429	Bacteria	Atribacteria	Atribacteria_unclassified	Atribacteria_unclassified	Atribacteria_unclassified	Atribacteria_unclassified			Atribacteria_unclassified
Otu430	Bacteria	Bacteria_unclassified	Bacteria_unclassified	Bacteria_unclassified	Bacteria_unclassified	Bacteria_unclassified			Bacteria_unclassified
Otu431	Bacteria	Bacteria_unclassified	Bacteria_unclassified	Bacteria_unclassified	Bacteria_unclassified	Bacteria_unclassified			Bacteria_unclassified
Otu432	Bacteria	Firmicutes	Clostridia	Clostridiales	Clostridiaceae_1	Clostridiaceae_1_unclassified			Clostridiaceae_1_unclassified
Otu433	Bacteria	Firmicutes	Clostridia	Clostridiales	Ruminococcaceae	Ruminococcaceae_unclassified			Ruminococcaceae_unclassified
Otu434	Bacteria	Bacteria_unclassified	Bacteria_unclassified	Bacteria_unclassified	Bacteria_unclassified	Bacteria_unclassified			Bacteria_unclassified
Otu435	Bacteria	Bacteria_unclassified	Bacteria_unclassified	Bacteria_unclassified	Bacteria_unclassified	Bacteria_unclassified			Bacteria_unclassified
Otu436	Bacteria	Firmicutes	Clostridia	Clostridiales	Clostridiales_unclassified	Clostridiales_unclassified			Clostridiales_unclassified
Otu437	Bacteria	Bacteria_unclassified	Bacteria_unclassified	Bacteria_unclassified	Bacteria_unclassified	Bacteria_unclassified			Bacteria_unclassified
Otu438	Bacteria	Cyanobacteria/Chloroplast	Cyanobacteria	Family_VII	GpVII	GpVII_unclassified			GpVII_unclassified
Otu439	Bacteria	Bacteria_unclassified	Bacteria_unclassified	Bacteria_unclassified	Bacteria_unclassified	Bacteria_unclassified			Bacteria_unclassified
Otu440	Bacteria	Chloroflexi	Chloroflexia	Chloroflexales	Chloroflexales_unclassified	Chloroflexales_unclassified			Chloroflexales_unclassified
Otu441	Bacteria	Bacteria_unclassified	Bacteria_unclassified	Bacteria_unclassified	Bacteria_unclassified	Bacteria_unclassified			Bacteria_unclassified
Otu442	Bacteria	Firmicutes	Clostridia	Clostridiales	Ruminococcaceae	Ruminococcaceae_unclassified			Ruminococcaceae_unclassified
Otu443	Bacteria	Armatimonadetes	Armatimonadetes_gp2	Armatimonadetes_gp2_unclassified	Armatimonadetes_gp2_unclassified	Armatimonadetes_gp2_unclassified			Armatimonadetes_gp2_unclassified
Otu444	Bacteria	Proteobacteria	Proteobacteria_unclassified	Proteobacteria_unclassified	Proteobacteria_unclassified	Proteobacteria_unclassified			Proteobacteria_unclassified
Otu445	Bacteria	Proteobacteria	Gammaproteobacteria	Enterobacteriales	Enterobacteriaceae	Escherichia/Shigella			Escherichia/Shigella
Otu446	Bacteria	Firmicutes	Clostridia	Clostridiales	Ruminococcaceae	Ercella			Ercella
Otu447	Bacteria	Proteobacteria	Gammaproteobacteria	Gammaproteobacteria_unclassified	Gammaproteobacteria_unclassified	Gammaproteobacteria_unclassified			Gammaproteobacteria_unclassified
Otu448	Bacteria	Proteobacteria	Alphaproteobacteria	Rhodospirillales	Rhodospirillaceae	Rhodospirillaceae_unclassified			Rhodospirillaceae_unclassified
Otu449	Bacteria	Nitrospirae	Nitrospira	Nitrospirales	Nitrospiraceae	Thermodesulfovibrio			Thermodesulfovibrio
Otu450	Bacteria	Proteobacteria	Alphaproteobacteria	Rhodospirillales	Rhodospirillaceae	Novispirillum			Novispirillum
Otu451	Bacteria	Spirochaetes	Spirochaetia	Spirochaetales	Spirochaetaceae	Treponema			Treponema
Otu452	Bacteria	Spirochaetes	Spirochaetia	Spirochaetales	Spirochaetaceae	Spirochaetaceae_unclassified			Spirochaetaceae_unclassified
Otu453	Bacteria	Proteobacteria	Betaproteobacteria	Burkholderiales	Burkholderiales_incertae_sedis	Aquabacterium			Aquabacterium
Otu454	Bacteria	Thermotogae	Thermotogae	Thermotogales	Thermotogaceae	Pseudothermotoga			Pseudothermotoga
Otu455	Bacteria	Bacteria_unclassified	Bacteria_unclassified	Bacteria_unclassified	Bacteria_unclassified	Bacteria_unclassified			Bacteria_unclassified
Otu456	Bacteria	Bacteroidetes	Bacteroidia	Bacteroidales	Bacteroidales_unclassified	Bacteroidales_unclassified			Bacteroidales_unclassified
Otu457	Bacteria	Spirochaetes	Spirochaetia	Spirochaetales	Spirochaetaceae	Treponema			Treponema
Otu458	Bacteria	Armatimonadetes	Armatimonadetes_gp2	Armatimonadetes_gp2_unclassified	Armatimonadetes_gp2_unclassified	Armatimonadetes_gp2_unclassified			Armatimonadetes_gp2_unclassified
Otu459	Bacteria	Proteobacteria	Gammaproteobacteria	Enterobacteriales	Enterobacteriaceae	Enterobacteriaceae_unclassified			Enterobacteriaceae_unclassified
Otu460	Bacteria	Proteobacteria	Betaproteobacteria	Betaproteobacteria_unclassified	Betaproteobacteria_unclassified	Betaproteobacteria_unclassified			Betaproteobacteria_unclassified
Otu461	Bacteria	Proteobacteria	Betaproteobacteria	Betaproteobacteria_unclassified	Betaproteobacteria_unclassified	Betaproteobacteria_unclassified			Betaproteobacteria_unclassified
Otu462	Bacteria	Proteobacteria	Gammaproteobacteria	Enterobacteriales	Enterobacteriaceae	Enterobacteriaceae_unclassified			Enterobacteriaceae_unclassified
Otu463	Bacteria	Proteobacteria	Gammaproteobacteria	Enterobacteriales	Enterobacteriaceae	Enterobacteriaceae_unclassified			Enterobacteriaceae_unclassified
Otu464	Bacteria	Proteobacteria	Gammaproteobacteria	Enterobacteriales	Enterobacteriaceae	Enterobacteriaceae_unclassified			Enterobacteriaceae_unclassified
Otu465	Bacteria	Proteobacteria	Betaproteobacteria	Rhodocyclales	Rhodocyclaceae	Rhodocyclaceae_unclassified			Rhodocyclaceae_unclassified
Otu466	Bacteria	Spirochaetes	Spirochaetia	Spirochaetales	Spirochaetaceae	Treponema			Treponema
Otu467	Bacteria	Proteobacteria	Betaproteobacteria	Burkholderiales	Burkholderiaceae	Burkholderiaceae_unclassified			Burkholderiaceae_unclassified
Otu468	Bacteria	Firmicutes	Bacilli	Bacillales	Bacillaceae_1	Bacillus			Bacillus
Otu469	Archaea	Nanohaloarchaeota	Candidatus_Nanosalina	Candidatus_Nanosalina_unclassified	Candidatus_Nanosalina_unclassified	Candidatus_Nanosalina_unclassified			Candidatus_Nanosalina_unclassified
Otu470	Bacteria	Firmicutes	Firmicutes_unclassified	Firmicutes_unclassified	Firmicutes_unclassified	Firmicutes_unclassified			Firmicutes_unclassified
Otu471	Bacteria	Proteobacteria	Gammaproteobacteria	Enterobacteriales	Enterobacteriaceae	Escherichia/Shigella			Escherichia/Shigella
Otu472	Bacteria	Proteobacteria	Gammaproteobacteria	Enterobacteriales	Enterobacteriaceae	Enterobacteriaceae_unclassified			Enterobacteriaceae_unclassified
Otu473	Bacteria	Proteobacteria	Gammaproteobacteria	Enterobacteriales	Enterobacteriaceae	Enterobacteriaceae_unclassified			Enterobacteriaceae_unclassified
Otu474	Bacteria	Proteobacteria	Gammaproteobacteria	Enterobacteriales	Enterobacteriaceae	Escherichia/Shigella			Escherichia/Shigella
Otu475	Bacteria	Proteobacteria	Gammaproteobacteria	Enterobacteriales	Enterobacteriaceae	Enterobacteriaceae_unclassified			Enterobacteriaceae_unclassified
Otu476	Bacteria	Proteobacteria	Gammaproteobacteria	Enterobacteriales	Enterobacteriaceae	Enterobacteriaceae_unclassified			Enterobacteriaceae_unclassified
Otu477	Bacteria	Bacteria_unclassified	Bacteria_unclassified	Bacteria_unclassified	Bacteria_unclassified	Bacteria_unclassified			Bacteria_unclassified
Otu478	Bacteria	Proteobacteria	Betaproteobacteria	Rhodocyclales	Rhodocyclaceae	Azoarcus			Azoarcus
Otu479	Bacteria	Proteobacteria	Betaproteobacteria	Burkholderiales	Alcaligenaceae	Alcaligenaceae_unclassified			Alcaligenaceae_unclassified
Otu480	Bacteria	Cyanobacteria/Chloroplast	Cyanobacteria	Family_XIII	GpXIII	GpXIII_unclassified			GpXIII_unclassified
Otu481	Bacteria	Bacteria_unclassified	Bacteria_unclassified	Bacteria_unclassified	Bacteria_unclassified	Bacteria_unclassified			Bacteria_unclassified
Otu482	Bacteria	Proteobacteria	Betaproteobacteria	Burkholderiales	Comamonadaceae	Hydrogenophaga			Hydrogenophaga
Otu483	Bacteria	Cyanobacteria/Chloroplast	Chloroplast	Chloroplast	Streptophyta	Streptophyta_unclassified			Streptophyta_unclassified
Otu484	Bacteria	Proteobacteria	Alphaproteobacteria	Alphaproteobacteria_unclassified	Alphaproteobacteria_unclassified	Alphaproteobacteria_unclassified			Alphaproteobacteria_unclassified
Otu485	Bacteria	Bacteria_unclassified	Bacteria_unclassified	Bacteria_unclassified	Bacteria_unclassified	Bacteria_unclassified			Bacteria_unclassified
Otu486	Bacteria	Bacteroidetes	Bacteroidia	Bacteroidales	Prolixibacteraceae	Prolixibacteraceae_unclassified			Prolixibacteraceae_unclassified
Otu487	Bacteria	Bacteria_unclassified	Bacteria_unclassified	Bacteria_unclassified	Bacteria_unclassified	Bacteria_unclassified			Bacteria_unclassified
Otu488	Bacteria	Bacteria_unclassified	Bacteria_unclassified	Bacteria_unclassified	Bacteria_unclassified	Bacteria_unclassified			Bacteria_unclassified
Otu489	Bacteria	Bacteroidetes	Bacteroidetes_unclassified	Bacteroidetes_unclassified	Bacteroidetes_unclassified	Bacteroidetes_unclassified			Bacteroidetes_unclassified
Otu490	Bacteria	Bacteria_unclassified	Bacteria_unclassified	Bacteria_unclassified	Bacteria_unclassified	Bacteria_unclassified			Bacteria_unclassified
Otu491	Bacteria	Proteobacteria	Alphaproteobacteria	Rhodospirillales	Elioraea	Elioraea_unclassified			Elioraea_unclassified
Otu492	Bacteria	Proteobacteria	Alphaproteobacteria	Rhodospirillales	Rhodospirillaceae	Azospirillum			Azospirillum
Otu493	Bacteria	Proteobacteria	Alphaproteobacteria	Rhodospirillales	Acetobacteraceae	Roseomonas			Roseomonas
Otu494	Bacteria	Armatimonadetes	Armatimonadetes_gp6	Armatimonadetes_gp6_unclassified	Armatimonadetes_gp6_unclassified	Armatimonadetes_gp6_unclassified			Armatimonadetes_gp6_unclassified
Otu495	Bacteria	Bacteroidetes	Cytophagia	Cytophagales	Cyclobacteriaceae	Algoriphagus			Algoriphagus
Otu496	Bacteria	Bacteroidetes	Cytophagia	Cytophagales	Cyclobacteriaceae	Algoriphagus			Algoriphagus
Otu497	Bacteria	Firmicutes	Clostridia	Clostridiales	Ruminococcaceae	Clostridium_III			Clostridium_III
Otu498	Bacteria	Proteobacteria	Gammaproteobacteria	Chromatiales	Ectothiorhodospiraceae	Thioalkalivibrio			Thioalkalivibrio
									0
									0
									0
									0
									0
									0
									0
									0
									0
									0
									0
									0
									0
									0
									0
									0
									0
									0
									0
									0
									0
									0
									0
									0
									0
									0
									0
									0
									0
									0
									0
									0
									0
									0
									0
									0
									0
									0
									0
									0
									0
									0
									0
									0
									0
									0
									0
									0
									0
									0
									0
									0
									0
									0
									0
									0
									0
									0
									0
									0
									0
									0
									0
									0
									0
									0
									0
									0
									0
									0
									0
									0
									0
									0
									0
									0
									0
									0
									0
									0
									0
									0
									0
									0
									0
									0
									0
									0
									0
									0
									0
									0
									0
									0
									0
									0
									0
									0
									0
									0
									0
									0
									0
									0
									0
									0
									0
									0
									0
									0
									0
									0
									0
									0
									0
									0
									0
									0
									0
									0
									0
									0
									0
									0
									0
									0
									0
									0
									0
									0
									0
									0
									0
									0
									0
									0
									0
									0
									0
									0
									0
									0
									0
									0
									0
									0
									0
									0
									0
									0
									0
									0
									0
									0
									0
									0
									0
									0
									0
									0
									0
									0
									0
									0
									0
									0
									0
									0
									0
									0
									0
									0
									0
									0
									0
									0
									0
									0
									0
									0
									0
									0
									0
									0
									0
									0
									0
									0
									0
									0
									0
									0
									0
									0
									0
									0
									0
									0
									0
									0
									0
									0
									0
									0
									0
									0
									0
									0
									0
									0
									0
									0
									0
									0
									0
									0
									0
									0
									0
									0
									0
									0
									0
									0
									0
									0
									0
									0
									0
									0
									0
									0
									0
									0
									0
									0
									0
									0
									0
									0
									0
									0
									0
									0
									0
									0
									0
									0
									0
									0
									0
									0
									0
									0
									0
									0
									0
									0
									0
									0

## Sheet: OTU_DNA_consensus
>Otu1
TGGGGAATTTTGGACAATGGGGGCAACCCTGATCCAGCAATGCCGCGTGTGTGAAGAAGGCCTTCGGGTTGTAAAGCACT
TTTGTCCGGAAAGAAATCGCGCTGGTTAATACCTGGCGTGGATGACGGTACCGGAAGAATAAGCACCGGCTAACTACGTG
CCAGCAGCCGCGGTAATACGTAGGGTGCGAGCGTTAATCGGAATTACTGGGCGTAAAGCGTGCGCAGGCGGTTTTGTAAG
ACAGGCGTGAAATCCCCGGGCTTAACCTGGGAATTGCGCTTGTGACTGCAAGGCTAGAGTGCGTCAGAGGGGGGTAGAAT
TCCACGTGTAGCAGTGAAATGCGTAGAGATGTGGAGGAATACCGATGGCGAAGGCAGCCCCCTGGGACGTGACTGACGCT
CATGCACGAAAGCGTGGGGAGCAAACA
>Otu2
TGGGGAATATTGCACAATGGGCGCAAGCCTGATGCAGCCATGCCGCGTGTATGAAGAAGGCCTTCGGGTTGTAAAGTACT
TTCAGCGGGGAGGAAGGGAGTAAAGTTAATACCTTTGCTCATTGACGTTACCCGCAGAAGAAGCACCGGCTAACTCCGTG
CCAGCAGCCGCGGTAATACGGAGGGTGCAAGCGTTAATCGGAATTACTGGGCGTAAAGCGCACGCAGGCGGTTTGTTAAG
TCAGATGTGAAATCCCCGGGCTCAACCTGGGAACTGCATCTGATACTGGCAAGCTTGAGTCTCGTAGAGGGGGGTAGAAT
TCCAGGTGTAGCGGTGAAATGCGTAGAGATCTGGAGGAATACCGGTGGCGAAGGCGGCCCCCTGGACGAAGACTGACGCT
CAGGTGCGAAAGCGTGGGGAGCAAACA
>Otu3
TGGGGAATTTTCCGCAATGGGCGAAAGCCTGACGGAGCAATGCCGCGTGAAGGCAGAAGGCCCACGGGTCATGAACTTCT
TTTCTCGGAGAAGAAAAAATGACGGTATCTGAGGAATAAGCATCGGCTAACTCTGTGCCAGCAGCCGCGGTAAGACAGAG
GATGCAAGCGTTATCCGGAATGATTGGGCGTAAAGCGTCTGTAGGTGGCTTTTCAAGTCCGCCGTCAAATCCCAGGGCTC
AACCCTGGACAGGCGGTGGAAACTACCAAGCTGGAGTACGGTAGGGGCAGAGGGAATTTCCGGTGGAGCGGTGAAATGCG
TTGAGATCGGAAAGAACACCAACGGCGAAAGCACTCTGCTGGGCCGACACTGACACTGAGAGACGAAAGCTAGGGGAGCA
AATG
>Otu4
TGGGGAATATTGCACAATGGGCGAAAGCCTGATGCAGCGACGCCGCGTGAGCGATGAAGGCCTTCGGGTCGTAAAGCTCT
GTCCTAAGGGAAGAATATTGACGGTACCTTAGGAGGAAGCCCCGGCTAACTACGTGCCAGCAGCCGCGGTAATACGTAGG
GGGCAAGCGTTATCCGGAATCACTGGGCGTAAAGGGTGCGTAGGCGGCTCTTCAAGTCAGGGGTGAAAGGCTACGGCTCA
ACCGTAGTAAGCCTTTGAAACTGTAGAGCTTGAGTGCAGGAGAGGAGAGTGGAATTCCTAGTGTAGCGGTGAAATGCGTA
GATATTAGGAGGAACACCAGTGGCGAAGGCGACTCTCTGGACTGTAACTGACGCTGAGGCACGAAAGCGTGGGGAGCAAA
CA
>Otu5
TGGGGAATATTGCACAATGGGCGGAAGCCTGATGCAGCAACGCCGCGTGCGGGATGACGGCCTTCGGGTTGTAAACCGCT
TTCGCCTGTGACGAAGCGTGAGTGACGGTAATGGGTAAAGAAGCACCGGCTAACTACGTGCCAGCAGCCGCGGTGATACG
TAGGGTGCGAGCGTTGTCCGGATTTATTGGGCGTAAAGGGCTCGTAGGTGGTTGATCGCGTCGGAAGTGTAATCTTGGGG
CTTAACCCTGAGCGTGCTTTCGATACGGGTTGACTTGAGGAAGGTAGGGGAGAATGGAATTCCTGGTGGAGCGGTGGAAT
GCGCAGATATCAGGAGGAACACCAGTGGCGAAGGCGGTTCTCTGGGCCTTTCCTGACGCTGAGGAGCGAAAGCGTGGGGA
GCGAACA
>Otu6
TGGGGAATATTGGACAATGGGCGCAAGCCTGATCCAGCCATGCCGCGTGAGTGATGAAGGCCTTCGGGTTGTAAAGCTCT
TTCAGATGGGACGATGATGACGGTACCATCAGAAGAAGCCCCGGCTAACTTCGTGCCAGCAGCCGCGGTAATACGAAGGG
GGCTAGCGTTGTTCGGAATTACTGGGCGTAAAGCGCGCGTAGGCGGCTTTGTCAGTCAGGGGTGAAATCCCGGGGCTTAA
CCTCGGAACTGCCCTTGATACTGCAAGGCTTGAGTCTGTGAGAGGATGGTGGAATACCCAGTGTAGAGGTGAAATTCGTA
GATATTGGGTGGAACACCAGTGGCGAAGGCGGCCATCTGGCACAGTACTGACGCTGAGGTGCGAAAGCGTGGGGAGCAAA
CA
>Otu7
CAAGGAATTTTCCCCAATGGGCTCACGCCTGAGGGAGCAACGCCGCGTGGAGGACGACGGCCTTCGGGTTGTAAACTCCT
TTCGGGTGGGACGAGCAGGACGGTACCACCAGAAGCAGCCCCGGCTAACTCTGTGCCAGCAGCCGCGGTAAGACAGAGGG
GGCAAGCGTTGTCCGGAGTTACTGGGCGTAAAGGGCGCGAAGGCGGTCGGTTGCGTCGGTGCTGAAAGCGCCCCGCTTAA
CGGGGCGAGGCGCGCCGATACGAACCGACTGGAGGCGAGCAGAGGGCAGCGGAATTCCGGGTGGAGCGGTGAAATGCGTA
GAGATCCGGAGGAACGCCAGTGGAGCAGTCGGCTGCCTGGGCTCGACCTGACGCTGCGGCGCGACAGCGTGGGGAGCAAA
CC
>Otu8
TGGGGAATATTGCACAATGGGCGGAAGCCTGATGCAGCGACGCCGCGTGGGGGATGACGGCCTTCGGGTTGTAAACTCCT
TTCGACCGCGAGGAAGCCGCCTGGTTGGAAGGGTGGTGACGGTAGTGGTAGAAGAAGCACCGGCTAACTACGTGCCAGCA
GCCGCGGTAATACGTAGGGTGCGAGCGTTGTCCGGATTTACTGGGCGTAAAGAGCTCGTAGGTGGCTTGTCGCGTCGTCT
GTGAAAGTCTGGGGCTTAACTCCGGGTGTGCAGGCGATACGGGCTGGCTTGAGTGCTGTAGGGGAGACTGGAATTCCTGG
TGTAGCGGTGGAATGCGCAGATATCAGGAGGAACACCGATGGCGAAGGCAGGTCTCTGGGCAGTCACTGACGCTGAGGAG
CGAGAGCATGGGTAGCGAACA
>Otu9
TGAGGAATTTTCCGCAATGGGCGCAAGCCTGACGGAGCGACGCCGCGTGAGGGATGACGGCCTTCGGGTTGTAAACCTCT
TTTATTAAGGAAAAAGGTTATCGTGTTAATACCACGGTGATTTGATGGTACTTATTGAATAAGCCCCGGCTAACTACGTG
CCAGCAGCCGCGGTAATACGTAGGGGGCGAGCGTTGTCCGGAGTTACTGGGCGTAAAGAGCGTGTAGGCGGTTGAAAAAG
TCAGGTGTGAAATTCTTCGGCTCAACCGGGGAACTGCGCCTGAAACTTTTCGACTGGAGTTCGGGAGGGGCAACTGGAAT
TCCTGGTGTAACGGTGAAATGTGTAGATATCAGGAGGAACACCCGTGGCGAAGGCGGGTTGCTGGACCGAAACTGACGCT
GAGACGCGAAAGCGTGGGTAGCAAACA
>Otu10
TAAGGAATATTGGTCAATGGGCGCAAGCCTGAACCAGCCATGCCGCGTGCAGGAAGACGGCCTTATGGGTTGTAAACTGC
TTTTATACGGGAGTAAACGCACGTTCGTGAACGTGTTTGCAAGTACCGTATGAATAAGCATCGGCTAACTCCGTGCCAGC
AGCCGCGGTAATACGGAGGATGCAAGCGTTATCCGGATTCATTGGGTTTAAAGGGTGCGTAGGCTGGCCAATAAGTCAGA
GGTGAAAAGCATAGGCTTAACTTATGCACTGCCTTTGATACTGTTGGTCTTGAGTGCAAATGAGGTTGGCGGAATGTGTA
GTGTAGCGGTGAAATGCTTAGATATTACACAGAACACCGATAGCGAAGGCAGCTAACCAAGATGCAACAGACGCTGAGGC
ACGAAAGCGTGGGGATCAAACA
>Otu11
TGGGGAATATTGCACAATGGGGGAAACCCTGATGCAGCAACGCCGCGTGAGCGATGAAGGCCTTCGGGTCGTAAAGCTCT
GTCCTAAGGGAAGAACAAATGACGGTACCTTAGGAGGAAGCCCCGGCTAACTACGTGCCAGCAGCCGCGGTAATACGTAG
GGGGCAAGCGTTATCCGGAATCACTGGGCGTAAAGGGTGCGTAGGCGGCCGATAAAGTCTGGGGTGAAAGGCTACGGCTT
AACCGTAGTAAGCCTTGGAAACTTATTGGCTTGAGTGCAGGAGAGGTAAGTGGAATTCCTAGTGTAGCGGTGAAATGCGT
AGATATTAGGAGGAACACCAGTGGCGAAGGCGACTTACTGGACTGTAACTGACGCTGAGGCACGAAAGCGTGGGGAGCGA
ACA
>Otu12
TGGGGAATTTTGGACAATGGGGGCAACCCTGATCCAGCCATGCCGCGTGTCTGAAGAAGGCCTTCGGGTTGTAAAGGACT
TTTGTTAGGGAGCAAGTCCTGCAGGTTAAGAGCTAGTAGGGATGAGAGTACCTAAAGAATAAGCACCGGCTAACTACGTG
CCAGCAGCCGCGGTAATACGTAGGGTGCAAGCGTTAATCGGAATTACTGGGCGTAAAGGGTGCGCAGGCGGTATTGTAAG
CCAGATGTGAAATCCCCGGGCTCAACCTGGGAACTGCGTTTGGAACTGCAATGCTAGAGTGTGTCAGAGGGGGGTGGAAT
TCCACGTGTAGCAGTGAAATGCGTAGAGATGTGGAGGAACACCGATGGCGAAGGCAGCCCCCTGGGATAACACTGACGCT
CAGGCACGAAAGCGTGGGGAGCAAACA
>Otu13
TGGGGAATCTTCCGCAATGGGCGAAAGCCTGACGGAGCAACGCCGCGTGAGTGATGAAGGTCTTCGGATCGTAAAACTCT
GTTATTAGGGAAGAACAAATGTGTAAGTAACTATGCACGTCTTGACGGTACCTAATCAGAAAGCCACGGCTAACTACGTG
CCAGCAGCCGCGGTAATACGTAGGTGGCAAGCGTTATCCGGAATTATTGGGCGTAAAGCGCGCGTAGGCGGTTTTTTAAG
TCTGATGTGAAAGCCCACGGCTCAACCGTGGAGGGTCATTGGAAACTGGAAAACTTGAGTGCAGAAGAGGAAAGTGGAAT
TCCATGTGTAGCGGTGAAATGCGCAGAGATATGGAGGAACACCAGTGGCGAAGGCGACTTTCTGGTCTGTAACTGACGCT
GATGTGCGAAAGCGTGGGGATCAAACA
>Otu14
TGGGGAATCTTCCGCAATGGACGAAAGTCTGACGGAGCAACGCCGCGTGAGTGATGAAGGCTTTCGGGTCGTAAAACTCT
GTTGTTAGGGAAGAACAAGTGCTAGTTGAATAAGCTGGCACCTTGACGGTACCTAACCAGAAAGCCACGGCTAACTACGT
GCCAGCAGCCGCGGTAATACGTAGGTGGCAAGCGTTATCCGGAATTATTGGGCGTAAAGCGCGCGCAGGTGGTTTCTTAA
GTCTGATGTGAAAGCCCACGGCTCAACCGTGGAGGGTCATTGGAAACTGGGAGACTTGAGTGCAGAAGAGGAAAGTGGAA
TTCCATGTGTAGCGGTGAAATGCGTAGAGATATGGAGGAACACCAGTGGCGAAGGCGACTTTCTGGTCTGTAACTGACAC
TGAGGCGCGAAAGCGTGGGGAGCAAACA
>Otu15
TGGGGAATATTGGACAATGGGCGCAAGCCTGATCCAGCCATGCCGCGTGAGTGATGACGGCCTTAGGGTTGTAAAGCTCT
TTCGCACGCGACGATAATGACGGTAGCGTGAGAAGAAGCCCCGGCTAACTTCGTGCCAGCAGCCGCGGTAATACGAAGGG
GGCTAGCGTTGTTCGGAATCACTGGGCGTAAAGGGTGCGTAGGCGGGATCTTAAGTCAGGGGTGAAATCCCGAGGCTCAA
CCTCGGAACTGCCTTTGATACTGGGGTCCTTGAGTCCGGAAGAGGTGAGTGGAACTGCGAGTGTAGAGGTGAAATTCGTA
GATATTCGCAAGAACACCGGTGGCGAAGGCGGCTCACTGGTCCGGAACTGACGCTGAGGCACGACAGCGTGGGGAGCAAA
CA
>Otu16
TGGGGAATCTTGCGCAATGGGGGCAACCCTGACGCAGCGACGCCGCGTGTGTGACGAAGGCCTTCGGGTCGTAAAGCACT
GTCAGGTGGGAAGAAGGCGCAGGCGGCTTCGGTCGTCTGCGTTGACGGTACCGCCGAAGGAAGCACCGGCCAACTCCGTG
CCAGCAGCCGCGGTAAGACGGAGGGTGCAAGCGTTGTTCGGAATCATTGGGCGTACAGGGTGCGCAGGCGGCCCGGCAAG
TCCGATGTGAAAGCCCGGGGCTCAACTCCGGAATCGCATTGGAAACTGTCAGGCTTGAGTCCGAGAGGGGCCAGTGGAAT
TCCTGGTGTAGGGGTGAAATCCGTAGAGATCAGGAGGAACACCGGCGGCGAAAGCGACTGGCTGGATCGGGACTGACGCT
GAGGCACGAAAGCGTGGGCAGCGAACA
>Otu17
TGGGGAATCTTGGACAATGGGCGCAAGCCTGATCCAGCAATGCCGCGTGGGTGAAGAAGGCCTTCGGGTTGTAAAGCCCT
TTCGGCAGGGACGAAAAGCGGTGGGCGAATAACCTACCGTCTTGACGGTACCTGCAGAAGAAGCACCGGCTAACTACGTG
CCAGCAGCCGCGGTAATACGTAGGGTGCGAGCGTTAATCGGAATTACTGGGCGTAAAGCGTGCGCAGGCGGCGCGTTAAG
ACGGGTGTGAAATCCCTGGGCTCAACCTAGGAATGGCGCCCGTGACTGGCGCGCTCGAGTACGGTAGAGGGGGGTGGAAT
TCCTGGTGTAGCAGTGAAATGCGTAGAGATCAGGAGGAACACCGATGGCGAAGGCAGCCCCCTGGGCCTGTACTGACGCT
CATGCACGAAAGCGTGGGGAGCAAACA
>Otu18
TGGGGAATATTGGACAATGGGCTCACGCCCGATCCAGCAATATCGCGTGGGTGAAGAAGGGCACTGTCGCTTGTCAAGCT
CTTTCGTCGAGTTTCGATCATGACAGGACTCGAGGAAGAAGCCCCGGCTAACTCCGTGCCAGCAGCCGCGGTAATACGGG
GGGGGCAAGTGTTATTCGGAATGACTGGGCGTAAAGGGCACGTAGGCGGTGAAAAGGGTGGAAAGTGAAAGTCGCCAAAA
CACTGGCGGGGTGCTTTCTTGACCATTTCACTTGAGTGAGATAGGGGAGAGTGGAATTTCGTGTGGAGGGATCAAATCCT
AAGATATACGAAGGAACGCCAACCGCGAAGGCAGCTCTCTGGGTCCCCACTGACGCTGGGGTGCGAAAGCATGGGGAGCA
AACA
>Otu19
TGGGGAATTTTGGACAATGGGCGCAAGCCTGATCCAGCCATGCCGCGTGAGTGAAGAAGGCCTTCGGGTTGTAAAGCTCT
TTCGCAAGGGAAGAAAACGTGTGGGCTAATATCCTGCGCGGATGACGGTACCTTGACAAGAAGCACCGGCTAACTACGTG
CCAGCAGCCGCGGTAATACGTAGGGTGCGAGCGTTAATCGGAATTACTGGGCGTAAAGCGTGCGCAGGCGGTTGTGTAAG
ACAGGTGTGAAATCCCCGGGCTTAACCTGGGAACTGCGCTTGTGACTGCACGGCTAGAGTACGGCAGAGGGGGGTGGAAT
TCCTGGTGTAGCAGTGAAATGCGTAGATATCAGGAGGAACACCGATGGCGAAGGCAGCCCCCTGGGCCTGTACTGACGCT
CATGCACGAAAGCGTGGGGAGCAAACA
>Otu20
TGGGGAATATTGGACAATGGGCGCAAGCCTGATCCAGCCATACCGCGTGGGTGAAGAAGGCCTTCGGGTTGTAAAGCCCT
TTTGTTGGGAAAGAAATCCTGTCGATTAATACTCGGTGGGGATGACGGTACCCAAAGAATAAGCACCGGCTAACTTCGTG
CCAGCAGCCGCGGTAATACGAAGGGTGCAAGCGTTACTCGGAATTACTGGGCGTAAAGCGTGCGTAGGTGGTGGTTTAAG
TCTGCTGTGAAAGCCCTGGGCTCAACCTGGGAATTGCAGTGGATACTGGATCACTAGAGTGTGGTAGAGGGATGCGGAAT
TTCTGGTGTAGCAGTGAAATGCGTAGAGATCAGAAGGAACATCCGTGGCGAAGGCGGCATCCTGGGCCAACACTGACACT
GAGGCACGAAAGCGTGGGGAGCAAACA
>Otu21
TGAGGAATATTGGTCAATGGGCGAAAGCCTGAACCAGCCAAGCCGCGTGCAGGACGACGGCCCTATGGGTTGTAAACTGC
TTTTATACGGGAATAAGGAGGCGTACGAGTTACGTTTTTTGCATGTACTGTATGAATAAGCATCGGCTAACTCCGTGCCA
GCAGCCGCGGTAATACGGAGGATGCAGGCGTTATCCGGATTTATTAGGTTTAAAGGGTGCGTAGGCGGCCACGTAAGTCA
GGGGTGAAATCTTGCAGCTCAACTGTAAGTTTGCCTTTGATACTGCGTAGCTAGAGTACGAACGAGGTAGGCGGAATGTG
CAGTGTAGCGGTGAAATGCTTAGATATTGCACAGAACACCGATTGCGGAGGCAGCTTACTAGGCCGTAACTGACGCTGAT
GCACGAAAGCGTGGGGATCAAACA
>Otu22
TGAGGAATATTGGACAATGGAGGAAACTCCGATCCAGCGACGCCGCGTGAGGGATGAAGGCCTTCGGGTTGTAAACCTCT
TTTCAGGGAGAAGAGCAAGGACGGTATCCCTGGAATAAGCCACGGCTAACTACGTGCCAGCAGCCGCGGTAATACGTAGG
TGGCGAGCGTTATCCGGATTTACTGGGCGTAAAGCGCTTGTAGGTGGCTTTGTAAGTTGGGCGTGAAAGCTCCTGGCTTA
ACTAGGAGAGGTCGTCCAATACTGCAAGGCTAGAGGGTGCCAGAGGGAGGTGGAATTCCTGGTGTAGTAGTGAAATGCGT
AGATATCAGGAGGAACACCGGTGGCGAAGGCGGCCTCCTGGGGCATTCCTGACACTGAGAAGCGAAAGCTAGGGGAGCAA
ACA
>Otu23
TGGGGAATTTTGGACAATGGGCGCAAGCCTGATCCAGCAATGCCGCGTGCAGGAAGAAGGCCTTCGGGTTGTAAACTGCT
TTTGTACGGAACGAAAAGGTCCGGGTTAATACCCTGGGCTCATGACGGTACCGTAAGAATAAGCACCGGCTAACTACGTG
CCAGCAGCCGCGGTAATACGTAGGGTGCAAGCGTTAATCGGAATTACTGGGCGTAAAGCGTGCGCAGGCGGTTTTGTAAG
ACAGGCGTGAAATCCCCGGGCTCAACCTGGGAATGGCGCTTGTGACTGCAAAGCTGGAGTGCGGCAGAGGGGGATGGAAT
TCCGCGTGTAGCAGTGAAATGCGTAGATATGCGGAGGAACACCAATGGCGAAGGCAATCCCCTGGGCCTGCACTGACGCT
CATGCACGAAAGCGTGGGGAGCAAACA
>Otu24
TGGGGAATATTGGACAATGGGCGAAAGCCTGATCCAGCAACGCCGCGTGAGGGATGACGGCCTTCGGGTTGTAAACCTCT
TTCAGCGCAGACGAAGCGAAAGTGACGGTATGCGCAGAAGAAGCACCGGCCAACTACGTGCCAGCAGCCGCGGTAATACG
TAGGGTGCGAGCGTTGTCCGGAATTATTGGGCGTAAAGGGCTCGTAGGCGGTCTGTTGCGTCAGGAGTGAAAACTCGGGG
CTTAACCCCGAGCCTGCTTCTGATACGGGCAGACTAGAGGTATGCAGGGGAGAACGGAATTCCTGGTGTAGCGGTGAAAT
GCGCAGATATCAGGAGGAACACCGGTGGCGAAGGCGGTTCTCTGGGCATTACCTGACGCTGAGGAGCGAAAGTGTGGGGA
GCGAACA
>Otu25
TGGGGAATATTGCACAATGGGGGAAACCCTGATGCAGCGACGCAGCGTGCGGGATGACGGCCTTCGGGTTGTAAACCGCT
TTCAGCAGGGAAGAAGCCCTTCGGGGTGACGGTACCTGCAGAAGAAGTACCGGCTAACTACGTGCCAGCAGCCGCGGTAA
TACGTAGGGTACAAGCGTTGTCCGGAATTATTGGGCGTAAAGAGCTCGTAGGTGGTTGGTCACGTCTGCTGTGGAAACGC
AACGCTTAACGTTGCGCGTGCAGTGGGTACGGGCTGACTAGAGTGCAGTAGGGGAGTCTGGAATTCCTGGTGTAGCGGTG
AAATGCGCAGATATCAGGAGGAACACCGGTGGCGAAGGCGGGACTCTGGGCTGTAACTGACACTGAGGAGCGAAAGCATG
GGGAGCGAACA
>Otu26
TGGGGAATATTGCACAATGGGCGAAAGCCTGATGCAGCAACGCCGCGTGGAGGATGACACATTTCGGTGCGTAAACTCCT
TTTATATAGGAAGATAATGACGGTACTATATGAATAAGCACCGGCTAACTCCGTGCCAGCAGCCGCGGTAATACGGAGGG
TGCAAGCGTTACTCGGAATTACTGGGCGTAAAGAGCGTGTAGGCGGGTTAATAAGTTGGAAGTGAAATCCTATGGCTTAA
CCATAGAACTGCTTCCAAAACTGTTAGCCTAGAGTGTGGGAGAGGTAGATGGAATTTCTGGTGTAGGGGTAAAATCCGTA
GATATCAGAAGGAATACCGATTGCGAAGGCGATCTACTGGAACATAACTGACGCTGAGACGCGAAAGCGTGGGGAGCAAA
CA
>Otu27
TGAGGAATATTGCTCAATGGGTGAAAGCCTGAAGCAGCAACGCCGCGTGGGCGATGAAGGTCTTCGGATTGTAAAGCCCT
TTTGCAGGGGACGAAAAACTCGCTCGGCGAGTCTGACGGTACTCTGCGAATAAGCCACGGCTAACTCTGTGCCAGCAGCC
GCGGTGATACAGAGGTGGCGAGCGTTGTCCGGATTTACTGGGTGTAAAGGGTGCGTAGGCGGATTTGCAAGTCGGGGGTT
AAAGACTCTTGCTCAACAAGAGAAGTGCCTTCGATACTGCATGTCTAGAGTGCCGAAGAGGAAACTGGAATTTCCGGTGT
AGCGGTGGAATGTGCAGAGATCGGAAGGAACACCAGTGGCGAAGGCAGGTTTCTGGTCGGTAACTGACGCTGATGCACGA
AAGCGTGGGGAGCAAACA
>Otu28
TGGGGAATTTTGGACAATGGGCGCAAGCCTGATCCAGCCATGCCGCGTGAGTGAAGAAGGCCTTCGGGTTGTAAAGCTCT
TTCAGTCGGGAAGAAAAGGCGGGCTCTAACATAGCCCGTTGCTGACGGTACCGACAGAAGAAGCACCGGCTAACTACGTG
CCAGCAGCCGCGGTAATACGTAGGGTGCGAGCGTTAATCGGAATTACTGGGCGTAAAGCGTGCGCAGGCGGTTTTGTAAG
ACAGATGTGAAATCCCCGGGCTTAACCTGGGAACTGCGTTTGTGACTGCAAGGCTAGAGTACGGCAGAGGGGGGTGGAAT
TCCACGTGTAGCAGTGAAATGCGTAGATATGTGGAGGAACACCGATGGCGAAGGCAGCCCCCTGGGCCTGTACTGACGCT
CATGCACGAAAGCGTGGGGAGCAAACA
>Otu29
TGGGGAATATTGGACAATGGGGGCAACCCTGATCCAGCCATGCCGCGTGTGTGAAGAAGGCCTTTTGGTTGTAAAGCACT
TTAAGCAGGGAGGAGAGGCTAATGGTTAATACCCATTAGATTAGACGTTACCTGCAGAATAAGCACCGGCTAACTCTGTG
CCAGCAGCCGCGGTAATACAGAGGGTGCGAGCGTTAATCGGAATTACTGGGCGTAAAGCGAGTGTAGGTGGCTCATTAAG
TCACATGTGAAATCCCCGGGCTTAACCTGGGAACTGCATGTGATACTGGTGGTGCTAGAATATGTGAGAGGGAAGTAGAA
TTCCAGGTGTAGCGGTGAAATGCGTAGAGATCTGGAGGAATACCGATGGCGAAGGCAGCTTCCTGGCATAATATTGACAC
TGAGATTCGAAAGCGTGGGTAGCAAACA
>Otu30
TGAGGAATATTCCGCAATGGACGAAAGTCTGACGGAGCGACGCCGCGTGGATGATGAAGGCCGTGAGGTTGTAAAATCCT
TTTGTCGGGGAAGAATAAGCATGGGAGGGAATGCCCGTGTGATGACATGAACCGGCGAATAAGCCCCGGCTAACTACGTG
CCAGCAGCCGCGGTAACACGTAGGGGGCGAGCGTTGTTCGGAATTACTGGGCGTAAAGGGCATGTAGGCGGTTTGGTAAG
CCTGACGTGAAAGGCTATGGCTCAACCATGGCATGGCGTTGGGAACTGCTGGACTTGAATCACGGAGAGGGAGCTGGAAT
TCCAGGTGTAGGGGTGAAATCTGTAGATATCTGGAAGAACACCAGTGGCGAAGGCGAGCTCCTGGCCGATGATTGACGCT
GAGGTGCGAAAGTGTGGGGATCAAACA
>Otu31
TGGGGAATATTGGACAATGGGCGCAAGCCTGATCCAGCAATGCCGCGTGAGTGATGAAGGCCTTAGGGTTGTAAAGCTCT
TTCGCACGTGACGATGATGACGGTAACGTGAGAAGAAGCCCCGGCTAACTTCGTGCCAGCAGCCGCGGTAATACGAAGGG
GGCTAGCGTTGTTCGGAATTACTGGGCGTAAAGGGCGCGTAGGCGGTCCGCTCAGTCAGAAGTGAAAGCCCCGGGCTCAA
CCTGGGAATTGCTTTTGATACTGGTGGACTTGAGTTCCGGAGAGGATGGTGGAATTCCCAGTGTAGAGGTGAAATTCGTA
GATATTGGGAAGAACACCGGTGGCGAAGGCGGCCATCTGGACGGACACTGACGCTGAGGCGCGAAAGCGTGGGGAGCAAA
CA
>Otu32
TGGGGAATTTTGGACAATGGGGGCAACCCTGATCCAGCCATGCCGCGTGTATGAAGAAGGCCTTAGGGTTGTAAAGTACT
TTTGTTAGGGAAGAAAAGTCAGCTGTGAATAATGGCTGATACTGACGGTACCTAAAGAATAAGCACCGGCTAACTACGTG
CCAGCAGCCGCGGTAATACGTAGGGTGCGAGCGTTAATCGGAATTATTGGGCGTAAAGCGAGTGTAGACGGTTATTTAAG
CCAGATGTGAAATACCCGAGCCTAACTTGGGAGGTGCATATGGAACTGGGTAGCTAGAGTGTGTCAGAGGGAGGTAGAAC
TCCACGTGTAGCAGTGAAATGCGTAGAGATGTGGAAGAATACCGATGGCGAAGGCAGCCTCCTGGGATAACACTGACGTT
GAGGCTCGAAAGCGTGGGGAGCAAACA
>Otu33
GCGCGAAACCTTCACAATGCACGCAAGTGCGATGGGGGGACTCCGAGTGCGGTCTTCCAAAACGGAAGGCCGCTTTTCTG
CACTGTAAGGAGGTGCCGGAACAAGGGGTGGGCAACACGGCTGCCAGCCGCCGCGGTAATAGCCGGACCCCAAGTGGTAG
TCATTGTTATTGGGCTTAAAGTGTTCGTAGCCGGGCCTGTAAGTCCGCTGTGAAATCCAAGCGCTCAACGTTTGGACATG
CAGCGGATACTGCAGGTCTAGGGACCGGACGGCGTCGAGGCTATTCCCGGGGTAGGGGTGAAATCCTAAAATCCCGGGAG
GAGCACCTGTGGCGGAAGCGCTCGACGAGTACGGATCCGACGGTGAGGAACGAAAGCCAGGGGAGCAAAGC
>Otu34
CAAGGAATTTTCGGCAATGGGCGCAAGCCTGACCGAGCAACGCCGCGTGCGGGATGACGGCCTTCGGGTTGTAAACCGCT
TTTCGGGGGGACGACAGCGACGGTACCCCCGGAAGAAGCCCCGGCTAACTCTGTGCCAGCAGCCGCGGTAAGACAGAGGG
GGCAAGCGTTGTCCGGAGTCACTGGGCGTAAAGCGCGCGCAGGCGGTGGCCTAAGTGTCGTGTGAAAGCCCCCGGCTCAA
CCGGGGGAGGCCATGGCAGACTGGGCGACTGGAGCCGCGGAGAGGCCCCTCGAATTGCCGGTGTAGCGGTGAAATGCGTA
GAGATCGGCAGGAAGACCAAGGGGGAAGCCAGGGGGCTGGCCGCGGGCTGACGCTGAGGCGCGACAGCGTGGGGAGCAAA
CC
>Otu35
TGGGGAATCTTCCACAATGGACGAAAGTCTGATGGAGCAACGCCGCGTGAGCGATGAAGGCCTTCGGGTCGTAAAGCTCT
GTTGTTAGGGAAGAACAAGTGCGAGAGTAACTGCTCGCACCTTGACGGTACCTAACCAGAAAGCCACGGCTAACTACGTG
CCAGCAGCCGCGGTAATACGTAGGTGGCAAGCGTTGTCCGGAATTATTGGGCGTAAAGCGCGCGCAGGTGGTCCTTTAAG
TCTGATGTGAAAGCCCACGGCTCAACCGTGGAGGGTCATTGGAAACTGGGGGACTTGAGTGCAGAAGAGGAAAGTGGAAT
TCCAAGTGTAGCGGTGAAATGCGTAGAGATTTGGAGGAACACCAGTGGCGAAGGCGACTTTCTGGTCTGTAACTGACACT
GAGGCGCGAAAGCGTGGGGAGCAAACA
>Otu36
TGGGGAATATTGCACAATGGGCGCAAGCCTGATGCAGCGACGCCGCGTGGGGGATGAAGGCCTTCGGGTTGTAAACTCCT
TTCAACCATGACGAAGCATTATGTGACGGTAGTGGTAGAAGAAGCACCGGCTAACTACGTGCCAGCAGCCGCGGTAATAC
GTAGGGTGCGAGCGTTGTCCGGAATTACTGGGCGTAAAGAGCTCGTAGGTGGTTTGTCGCGTCGTCTGTGAAATTCCGGG
GCTTAACTCCGGGCGTGCAGGCGATACGGGCATAACTTGAGTGCTGTAGGGGAGACTGGAATTCCTGGTGTAGCGGTGAA
ATGCGCAGATATCAGGAGGAACACCGATGGCGAAGGCAGGTCTCTGGGCAGTAACTGACGCTGAGGAGCGAAAGCATGGG
TAGCGAACA
>Otu37
TGGGGAATCTTGGACAATGGGCGAAAGCCTGATCCAGCGACGCCGCGTGGGTGATGAAGGCCTTCGGGTTGTAAAGCCCT
GTTGAAGGGAAAGAAAACGTTGGGCGCGAATAGCTCCCGACCTTGACGGTACCCTTCCAGAAAGCACCGGCTAACTCTGT
GCCAGCAGCCGCGGTAAGACAGAGGGTGCAAACGTTGCTCGGAATTACTGGGCGTAAAGCGCGTGTAGGCGGGCCAACAA
GTCAGATGTGAAATCCCTGGGCTCAACCCAGGAACTGCATTTGAAACTGTTGGCCTTGAGTGGTGGAGAGGGAAGCGGAA
TTCCTGGTGTAGAGGTGAAATTCGTAGATATCAGGAGGAACACCGGTGGCGAAGGCGACTTCCTGGACACCAACTGACGC
TGAGACGCGAAAGCGTGGGGAGCAAACA
>Otu38
TGGGGAATATTGCGCAATGGGCGAAAGCCTGACGCAGCAACGCCGTGTGAGGGATGAAGGCTTTCGGGTCGTAAACCTCT
GTCGGAAGGGAAGAACGGGTGGTGGTCTAATAGGCCTCCATTTTGACGGTACCTTTAGAGGAAGCACCGGCTAACTCCGT
GCCAGCAGCCGCGGTAATACGGAGGGTGCAAGCGTTATTCGGAATTACTGGGCGTAAAGCGCACGTAGGCCGTTTTGTAA
GTCAGGGGTGAAATCCCACGGCTCAACCGTGGAACTGCCTTTGAAACTGCAGGACTTGAATCCTGGAGAGGGTGGCGGAA
TTCCTGGTGTAGGAGTGAAATCCGTAGATATCAGGAGGAACACCGGTGGCGAAGGCGGCCACCTGGACAGGCATTGACGC
TGAGGTGCGAAAGTGTGGGGAGCAAACA
>Otu39
TGGGGAATATTGCACAATGGGCGCAAGCCTGATGCAGCAACGCCGCGTGAGGGATGACGGCCTTCGGGTTGTAAACCTCT
TTTGGCAGGGAAGAAGCGAAAGTGACGGTACCTGCAGAAAAAGCACCGGCTAACTACGTGCCAGCAGCCGCGGTAATACG
TAGGGTGCAAGCGTTGTCCGGAATTATTGGGCGTAAAGAGCTCGTAGGCGGTTTGTCGCGTCTGCTGTGAAAACGCAAGG
CTCAACCTTGCGCCTGCAGTGGGTACGGGCAGACTAGAGTGCGGTAGGGGAGATTGGAATTCCTGGTGTAGCGGTGGAAT
GCGCAGATATCAGGAGGAACACCGATGGCGAAGGCAGATCTCTGGGCCGTTACTGACGCTGAGGAGCGAAAGCGTGGGGA
GCGAACA
>Otu40
TGGGGAATATTGGACAATGGGGGCAACCCTGATCCAGCCATGCCGCGTGAGTGATGACGGCCTTAGGGTTGTAAAGCTCT
TTTCTCCGGGACGATAATGACGGTACCGGAGGAATAAGCCCCGGCTAACTTCGTGCCAGCAGCCGCGGTAATACGAAGGG
GGCTAGCGTTGCTCGGAATCACTGGGCGTAAAGGGCGCGTAGGCGGCTGATTTAGTCGAGGGTGAAAGCCCGTGGCTCAA
CCACGGAATGGCCTTCGATACTGATTGGCTTGAGACCGGAAGAGGACAGCGGAACTGCGAGTGTAGAGGTGAAATTCGTA
GATATTCGCAAGAACACCAGTGGCGAAGGCGGCTGTCTGGTCCGGTTCTGACGCTGAGGCGCGAAAGCGTGGGGAGCAAA
CA
>Otu41
TGGGGAATATTGCACAATGGGCGCAAGCCTGATGCAGCCATGCCGCGTGTGTGAAGAAGGCCTTCGGGTTGTAAAGCACT
TTCAGCGGGGAGGAAGGCGGTAAGGTTAATAACCTTGTCGATTGACGTTACCCGCAGAAGAAGCACCGGCTAACTCCGTG
CCAGCAGCCGCGGTAATACGGAGGGTGCAAGCGTTAATCGGAATTACTGGGCGTAAAGCGCACGCAGGCGGTCTGTCAAG
TCGGATGTGAAATCCCCGGGCTTAACCTGGGAACTGCATTCGAAACTGGCAGGCTAGAGTCTTGTAGAGGGGGGTAGAAT
TCCAGGTGTAGCGGTGAAATGCGTAGAGATCTGGAGGAATACCGGTGGCGAAGGCGGCCCCCTGGACAAAGACTGACGCT
CAGGTGCGAAAGCGTGGGGAGCAAACA
>Otu42
TAGGGAATCTTCCACAATGGACGCAAGTCTGATGGAGCAACGCCGCGTGAGTGAAGAAGGTTTTCGGATCGTAAAGCTCT
GTTGTTGGTGAAGAAGGATAGAGGTAGTAACTGGCCTTTATTTGACGGTAATCAACCAGAAAGTCACGGCTAACTACGTG
CCAGCAGCCGCGGTAATACGTAGGTGGCAAGCGTTGTCCGGATTTATTGGGCGTAAAGCGAGCGCAGGCGGAAGAATAAG
TCTGATGTGAAAGCCCTCGGCTTAACCGAGGAACTGCATCGGAAACTGTTTTTCTTGAGTGCAGAAGAGGAGAGTGGAAC
TCCATGTGTAGCGGTGGAATGCGTAGATATATGGAAGAACACCAGTGGCGAAGGCGGCTCTCTGGTCTGCAACTGACGCT
GAGGCTCGAAAGCATGGGTAGCGAACA
>Otu43
TGAGGAATATTGGACAATGGATGGAAATCTGATCCAGCCATGCCGCGTGCAGGAAGACGGTCCTATGGATTGTAAACTGC
TTTTATATGGGAGCAATAAGGTCTTTGCGAAGACTGATGAGAGTACCATATGAATAAGCATCGGCTAACTCCGTGCCAGC
AGCCGCGGTAATACGGAGGATGCGAGCGTTATCCGGATTTATTGGGTTTAAAGGGTGCGTAGGCGGTCTGATAAGTCAGT
GGTGAAAGTTTTCAGCTTAACTGGAAAAATGCCGTTGATACTGTCAGGCTAGAATATGGTTGCTGTGAGTGGAATGTGTG
GTGTAGCGGTGAAATGCTTAGATATCACACAGAATATCGATTGCGAAGGCAGCTCACAAAGCCATTATTGACGCTGAGGC
ACGAAAGTGTGGGGATCAAACA
>Otu44
TGGGGAATATTGCACAATGGGCGGAAGCCTGATGCAGCGACGCCGCGTGAGGGATGACGGCCTTCGGGTTGTAAACCTCT
TTCAGCAGGGACGAAGCGTAAGTGACGGTACCTGCAGAAGAAGCACCGGCTAACTACGTGCCAGCAGCCGCGGTAATACG
TAGGGTGCGAGCGTTGTCCGGAATTACTGGGCGTAAAGAGCTCGTAGGCGGTTTGTCACGTCGTCTGTGAAATCCTAGGG
CTTAACCCTGGACGTGCAGGCGATACGGGCTGACTTGAGTACTACAGGGGAGACTGGAATTTCTGGTGTAGCGGTGGAAT
GCACAGATATCAGGAAGAACACCGATGGCGAAGGCAGGTCTCTGGGCAGTAACTGACGCTGAGGAGCGAAAGCATGGGTA
GCGAACA
>Otu45
TGGGGAATCTTGCACAATGGGGGCAACCCTGATGCAGCCATGCCGCGTGGTGGAAGACACCCCTATGGGGCGTAAACACC
TTTTCTGAGAGAAGAAACCCCTGTAGGTTCAGGGTGTGACGGTATCTCAGGAATAAGCACCGGCTAACTCCGTGCCAGCA
GCCGCGGTAATACGGAGGGTGCAAGCGTTGTCCGGAATCACTGGGCGTAAAGGGTGCGCAGGCGGGGCAGCAAGTCGGAG
GTGAAAGCCCATGGCTCAACCATGGAAGTGCCTTCGAAACTGTTGCTCTTGAGTCCCGGAGAGGCTGCCGGAATTCGTGG
TGTAGCGGTGAAATGCGTAGATATCACGAGGAACACCAGAGGCGAAAGCGGGCAGCTGGACGGGTACTGACGCTCAGGCA
CGAAAGCGTGGGGAGCAAACA
>Otu46
TAGGGAATCTTCGGCAATGGACGGAAGTCTGACCGAGCAACGCCGCGTGAGTGAAGAAGGTTTTCGGATCGTAAAGCTCT
GTTGTAAGAGAAGAACGAGTGTGAGAGTGGAAAGTTCACACTGTGACGGTATCTTACCAGAAAGGGACGGCTAACTACGT
GCCAGCAGCCGCGGTAATACGTAGGTCCCGAGCGTTGTCCGGATTTATTGGGCGTAAAGCGAGCGCAGGCGGTTAGATAA
GTCTGAAGTTAAAGGCTGTGGCTTAACCATAGTACGCTTTGGAAACTGTTTAACTTGAGTGCAAGAGGGGAGAGTGGAAT
TCCATGTGTAGCGGTGAAATGCGTAGATATATGGAGGAACACCGGTGGCGAAAGCGGCTCTCTGGCTTGTAACTGACGCT
GAGGCTCGAAAGCGTGGGGAGCAAACA
>Otu47
TGGGGAATATTGGACAATGGGCGAAAGCCTGATCCAGCCATGCCGCGTGTGTGAAGAAGGCCTTTTGGTTGTAAAGCACT
TTAAGCGAGGAGGAGGCTACTTGGATTAATACTCTAGGATAGTGGACGTTACTCGCAGAATAAGCACCGGCTAACTCTGT
GCCAGCAGCCGCGGTAATACAGAGGGTGCGAGCGTTAATCGGATTTACTGGGCGTAAAGCGTGCGTAGGCGGCTTCTTAA
GTCGGATGTGAAATCCCTGAGCTTAACTTAGGAATTGCATTCGATACTGGGAAGCTAGAGTATGGGAGAGGATGGTAGAA
TTCCAGGTGTAGCGGTGAAATGCGTAGAGATCTGGAGGAATACCGATGGCGAAGGCAGCCATCTGGCCTAATACTGACGC
TGAGGTACGAAAGCATGGGGAGCAAACA
>Otu48
CAAGGAATATTGCGCAATGGACGGAAGTCTGACGCAGCGACGCCGCGTGGGTGAAGAAGGCCTTCGGGTTGTAAAGCCCT
TTTCTGGAGGAAGAGGAAGGACGGTACTCCAGGAAGAAGTGTCGGCTAACTACGTGCCAGCAGCCGCGGTAATACGTAGG
ACACGAGCGTTATCCGGATTTACTGGGCGTAAAGCGCCTGTAGGCGGTTGGATAAGTCGGCTGTGAAAGCCCTGGGCTTA
ACCCGGGGAGGCCAGGCGATACTGTCCGACTTGAGGGTGACAGAGGGGAGTGGAATTCCCGGTGTAGCGGTAAAATGCGC
AGATATCGGGAGGAACACCAGTGGCGCAGGCGGCTCCCTGGGTCACCCCTGACGCTGAGAGGCGAAAGCTAGGGGAGCGA
ACA
>Otu49
TGGGGAATCTTCCGCAATGGACGCAAGTCTGACGGAGCAACGCCGCGTGAGTGACGAAGGTTTTCGGATCGTAAAACTCT
GTTGTGAGGGAAGAACACGTACCAACTAACTATTGGTACCTTGACGGTACCTCACCAGAAAGCCACGGCTAACTACGTGC
CAGCAGCCGCGGTAATACGTAGGTGGCAAGCGTTGTCCGGAATTATTGGGCGTAAAGCGCGCGCAGGCGGTTCCTTAAGT
CTGATGTGAAAGCCCACGGCTCAACCGTGGAGGGTCATTGGAAACTGGGGAACTTGAGTGCAGAAGAGGAAAGTGGAATT
CCACGTGTAGCGGTGAAATGCGTAGAGATGTGGAGGAACACCAGTGGCGAAGGCGACTTTCTGGTCTGTAACTGACGCTG
AGGCGCGAAAGCGTGGGGAGCAAACA
>Otu50
TGAGGAATATTGGTCAATGGGCGGAAGCCTGAACCAGCCATGCCGCGTGCAGGAAGAAGGCCCTCAGGGTTGTAAACTGC
TTTTCTACGGGAAGAATAAGTAGGTTTAGCACCTGCGATGACGGTACCGTAGGAATAAGCACCGGCTAACTCCGTGCCAG
CAGCCGCGGTAATACGGAGGGTGCGAGCGTTATCCGGAGTTATTGGGTTTAAAGGGTCCGTAGGCGGTTTTACAAGTCAG
GGGTGAAAGGCTACGGCTCAACCGTAGTTGTGCCTTTGATACTGTAATTCTAGAGTTAGGTCGGGGCGGTTGGAATGTAC
GGTGTAGCGGTGAAATGCGTAGATATCGTACAGAACACCGATCGCGGAGGCAGATCGCCAGGCCTTAACTGACGCTGAGG
GACGAAAGCGTGGGGAGCAAACA
>Otu51
TGGGGAATCTTCGGCAATGGACGAAAGTCTGACCGAGCAACGCCGCGTGAGTGAAGAAGGTTTTCGGATCGTAAAACTCT
GTTGGTAGAGAAGAACGTTGGTGAGAGTGGAAAGCTCATCAAGTGACGGTAACTACCCAGAAAGGGACGGCTAACTACGT
GCCAGCAGCCGCGGTAATACGTAGGTCCCGAGCGTTGTCCGGATTTATTGGGCGTAAAGCGAGCGCAGGTGGTTTATTAA
GTCTGGTGTAAAAGGCAGTGGCTCAACCATTGTATGCATTGGAAACTGGTAGACTTGAGTGCAGGAGAGGAGAGTGGAAT
TCCATGTGTAGCGGTGAAATGCGTAGATATATGGAGGAACACCGGTGGCGAAAGCGGCTCTCTGGCCTGTAACTGACACT
GAGGCTCGAAAGCGTGGGGAGCAAACA
>Otu52
TGAGGAATCTTGCTCAATGGGGGAAACCCTGAAGCAGCGACGCCGCGTGAGCGATGAAGGTCTTCGGATTGTAAAGCTCA
GTAAGTAGGGACGAAGAAAGTGACGGTACCTACCTAAAGCACCGGCTAACTACGTGCCAGCAGCCGCGGTAATACGTATG
GTGCAAGCGTTGTTCGGAATCATTGGGCGTAAAGGGTGCGTAGGCGGATATACAAGTCAGGTGTGAAAACTTCGGGCTCA
CCCCGAAGCCTGCATTTGAAACTGTATATCTGGAATCTGGGAGAGGCAAGCGGAATTCATGGTGTAGCGGTGAAATGCGT
AGATATCATGAGGAACACCGGTGGCGAAGGCGGCTTGCTGGCCCAAGATTGACGCTGAGGCACGAAAGCGTGGGGAGTGA
ACG
>Otu53
TGGGGAATATTGGTCAATGGGTGCAAGCCTGAACCAGCCATCCCGCGTGAAGGACGACTGCCCTATGGGTTGTAAACTTC
TTTTGTATAGGGATAAACCTACCCTCGTGAGGGTAGCTGAAGGTACTATACGAATAAGCACCGGCTAACTCCGTGCCAGC
AGCCGCGGTAATACGGAGGGTGCAAGCGTTATCCGGATTTATTGGGTTTAAAGGGTCCGTAGGCGGACTTATAAGTCAGT
GGTGAAAGCCTGTCGCTTAACGATAGAACTGCCATTGATACTGTAAGTCTTGAGTATATTTGAGGTAGCTGGAATAAGTA
GTGTAGCGGTGAAATGCATAGATATTACTTAGAACACCAATTGCGAAGGCAGGTTACCAAGATATAACTGACGCTGAGGG
ACGAAAGCGTGGGGAGCGAACA
>Otu54
TGGGGAATATTGGACAATGGGCGCAAGCCTGATCCAGCCATGCCGCGTGAGTGATGAAGGCCTTAGGGTTGTAAAGCTCT
TTCGGCGGGGACGATAGTGACGGTACCCGCAGAAGAAGCCCCGGCTAACTTCGTGCCAGCAGCCGCGGTAATACGAAGGG
GGCTAGCGTTGTTCGGAATCACTGGGCGTAAAGGGCGCGTAGGCGGCCGATCAAGTCGGGGGTGAAAGCCTGTGGCTTAA
CCACAGAATGGCCTTCGATACTGTTTGGCTTGAGACCGGAAGAGGTTAGTGGAACTGCGAGTGTAGAGGTGAAATTCGTA
GATATTCGCAAGAACACCAGTGGCGAAGGCGGCTGACTGGTCCGGTTCTGACGCTGAGGCGCGAAAGCGTGGGGAGCAAA
CA
>Otu55
TGGGGAATCTTCGGCAATGGGGGCAACCCTGACCGAGCAACGCCGCGTGAGTGAAGAAGGTTTTCGGATCGTAAAGCTCT
GTTGTAAGTCAAGAACGAGTGTGAGAGTGGAAAGTTCACACTGTGACGGTAGCTTACCAGAAAGGGACGGCTAACTACGT
GCCAGCAGCCGCGGTAATACGTAGGTCCCGAGCGTTGTCCGGATTTATTGGGCGTAAAGCGAGCGCAGGCGGTTTGATAA
GTCTGAAGTTAAAGGCTGTGGCTCAACCATAGTTCGCTTTGGAAACTGTCAAACTTGAGTGCAGAAGGGGAGAGTGGAAT
TCCATGTGTAGCGGTGAAATGCGTAGATATATGGAGGAACACCGGTGGCGAAAGCGGCTCTCTGGTCTGTAACTGACGCT
GAGGCTCGAAAGCGTGGGGAGCGAACA
>Otu56
TGGGGAATATTGCACAATGGGCGAAAGCCTGATGCAGCGACGCCGCGTGAGGGATGACGGCCTTCGGGTTGTAAACCTCT
TTCAGCAGGGAAGAAGCGAAAGTGACGGTACCTGCAGAAGAAGCACCGGCTAACTACGTGCCAGCAGCCGCGGTAATACG
TAGGGTGCAAGCGTTGTCCGGAATTATTGGGCGTAAAGAGCTCGTAGGCGGTGTGTCGCGTCTGCTGTGAAAACTCAGGG
CTCAACTCTGAGCTTGCAGTGGGTACGGGCACACTTGAGTGCGGTAGGGGAGACTGGAATTCCTGGTGTAGCGGTGAAAT
GCGCAGATATCAGGAGGAACACCGGTGGCGAAGGCGGGTCTCTGGGCCGTAACTGACGCTGAGGAGCGAAAGCATGGGGA
GCGAACA
>Otu57
TGGGGAATATTGGGCAATGGGCGAAAGCCTGACCCAGCAACGCCGCGTGTGCGATGAAGGTCTTCGGATCGTAAAGCACT
TTTCTGGGAGATGAGAAAGGACAGTATCCCAGGAATAAGCCTCGGCTAACTACGTGCCAGCAGCCGCGGTAATACGTAGG
AGGCGAGCGTTATCCGGATTTACTGGGCGTAAAGCGCGTGTAGGCGGTTCGGCAAGTTGGATGTGAAAGCTCCCGGCTCA
ACTGGGAGAGGTCGTTCAATACTACCGAACTAGAGGGCATCAGAGGAAGGTGGAATTCCCGGTGTAGTGGTGAAATGCGT
AGATATCGGGAGGAACACCAGTGGCGAAGGCGGCCTTCTGGGGTGTACCTGACGCTCAGACGCGAAGGCTAGGGTAGCAA
ACG
>Otu58
TGGGGAATATTGGACAATGGGCGCAAGCCTGATCCAGCCATGCCGCGTGAGTGAAGAAGGCCTTCGGGTTGTAAAGCTCT
TTCAGACGGGAAGATGATGACGGTACCGTCAGAAGAAGCCCCGGCTAACTTCGTGCCAGCAGCCGCGGTAATACGAAGGG
GGCTAGCGTTGTTCGGAATTACTGGGCGTAAAGCGCACGTAGGCGGCTTTGTCAGTCAGGGGTGAAATCCCGGGGCTCAA
CCTCGGAATTGCCTTTGATACTGCGAAGCTTGAATCCGTGAGAGGGTGGTGGAATACCCAGTGTAGAGGTGAAATTCGTA
GATATTGGGTGGAACACCAGTGGCGAAGGCGGCCACCTGGCACGGTATTGACGCTGAGGTGCGAAAGCGTGGGGAGCAAA
CA
>Otu59
TGGGGAATTTTGGGCAATGGGCGAAAGCCTGACCCAGCAACGCCGCGTGAAGGATGAAGTCTCTCGGGATGTAAACTTCG
TAAGAATAGGAAGAATAAATGACGGTACTATTTGTAAGGTCCGGCTAACTACGTGCCAGCAGCCGCGGTAATACGTAGGG
ACCAAGCGTTGTTCGGATTTACTGGGCGTAAAGGGCGCGTAGGCGGCAATTCAAGTCAGTTGTGAAATCTCCGAGCTTAA
CTCGGAACGGTCAACTGATACTGCTTTGCTAGAGTACAGAAGGGGCAATCGGAATTCTTGGTGTAGCGGTGAAATGCGTA
GATATCAAGAGGAACACCTGAGGTGAAGACGGGTTGCTGGGCTGATACTGACGCTGAGGCGCGAAAGCTAGGGTAGCAAA
CG
>Otu60
TGAGGAATATTGGTCAATGGGCGAGAGCCTGAACCAGCCACGCCGCGTGCAGGAAGAAGGCCCTATGGGTTGTAAACTGC
TTTTATACGGGAAGAACGGACCTCATGCGTGGGGTTTTGACGGTACCGTATGAATAAGCATCGGCTAACTCCGTGCCAGC
AGCCGCGGTAATACGGAGGATGCGAGCGTTATCCGGATTCATTGGGTTTAAAGGGTGCGTAGGCGGGCGTATAAGTCAGG
GGTGAAATCCGGCAGCTTAACTGTCGAACTGCCTTTGATACTGTACGTCTTGAGTTAAGTTGAAGCAGGCGGAATGTGAC
ATGTAGCGGTGAAATGCATAGATATGTCACGGAACACCGATAGCGAAGGCAGCCTGCTAAAGTTATACTGACGCTGAGGC
ACGAAAGCGTGGGGAGCAAACA
>Otu61
TGAGGAATATTGGACAATGGTCGGAAGACTGATCCAGCCATGCCGCGTGCAGGAAGAATGCCCTCAGGGTTGTAAACTGC
TTTTGGACGGGAATAAACCACCCGACGTGTTGGGTGCTGAAGGTACCGTCAGAATAAGCACCGGCTAACTCCGTGCCAGC
AGCCGCGGTAATACGGAGGGTGCGAGCGTTATCCGGAATCACTGGGTTTAAAGGGTGCGTAGGCGGCCCGGTAAGTCAGT
TGTGAAATTCCCTTGCTTAACGAGCGGAGTTGCGATTGATACTGTCGGGCTTGAATGAGGATGAGGCAGGCGGAATGTGG
CATGTAGCGGTGAAATGCATAGATATGCCATAGAACACCGATTGCGAAGGCAGCCTGCTGGGCCTTTATTGACGCTGAGG
CACGAAAGCGTGGGGAGCAAACA
>Otu62
GCGCGAAACCTTTACAATGCACTAACGTGCGATAAGGGGACTCCGAGTGTAGTCTTCCCACAAGGAAGGCTACTTTTCTG
CACTGTAAGGAGGTGCCGGAACAAGGGGTGGGCAACACTGCTGCCAGCCGCCGCGGTAATAGCAGGGCCCCAAGTGGTAG
TCGTTATTATTGGGCTTAAAGTGTTCGTAGCCGGCTATGCAAGTCCGCTGTGAAATCCACGCGCTTAACGTGTGGGCGTG
CAGCGGATACTGCATGGCTAGGGACCGGACGGCGTCGAGGCTATTCCAGGGGTAGGGGTGAAATCCTAAAATCCCTGGAG
GAGCACCTGTGGCGAAAGCGCTCGACGAGTACGGATCCGACGGTGAGGAACGAAAGCCGGGGGAGCAAAGC
>Otu63
TGGGGAATATTGCACAATGGGCGAAAGCCTGATGCAGCAACGCCGCGTGAGCGATGAAGGCCTTCGGGTCGTAAAGCTCT
GTCCTTGGGGAAGAAAAAAATGACGGTACCCTTGGAGGAAGCCCCGGCTAACTACGTGCCAGCAGCCGCGGTAATACGTA
GGGGGCAAGCGTTATCCGGAATTATTGGGCGTAAAGAGTGCGTAGGTGGTTTTGTAAGCGCGGGGTGAAAGGCAATAGCT
CAACTATTGTAAGCCTTGCGAACTGCAAGACTTGAGTGCAGGAGAGGAAAGCGGAATTCCTAGTGTAGCGGTGAAATGCG
TAGATATTAGGAGGAACACCAGTGGCGAAGGCGGCTTTCTGGACTGTAACTGACACTGAGGCACGAAAGCGTGGGGAGCA
AACA
>Otu64
TGGGGAATATTGGGCAATGGGCGCAAGCCTGACCCAGCCATGCCGCGTGCAGGAAGACGGCCTTATGGGTTGTAAACTGC
TTTTGTATAGGATAAATATCCTGGACTAGATTCGGGTTTGATAGTACTATACGAATAAGCATCGGCTAACTCCGTGCCAG
CAGCCGCGGTAATACGGAGGATGCAAGCGTTATCCGGATTTATTGGGTTTAAAGGGTGCGCAGGCGGGTCAATAAGTCAG
TGGTGAAATCCTACAGCTTAACTGTAGAACTGCCATTGATACTGTTGGTCTAGAATTTAGTTGAAGTGGCTGGAATGTGT
CATGTAGCGGTGAAATGCATAGAGATGACACAGAACACCGATAGCGAAGGCATGTCACTAAGCTAATATTGACGCTCATG
CACGAAAGCGTGGGGATCAAACA
>Otu65
TGGGGAATATTCCGCAATGGACGAAAGTCTGACGGAGCGACGCCGCGTGGATGAAGAAGGCCGGAAGGTTGTAAAATCCT
TTTGCTGATGAAGAATAAGTATGGTAGGGAATGACCGTATGATGACATTAGTCGGTGAATAAGCCCCGGCTAACTACGTG
CCAGCAGCCGCGGTAACACGTAGGGGGCAAGCGTTGTTCGGAATTATTGGGCGTAAAGGGCATGTAGGCGGTTTGGTAAG
CCTGGTGTGAAATCCTGCAGCTTAACTGTAGAATTGCATTGGGTACTGCCAGACTTGAATCACAGAGGGGAAACTAGAAT
TCCAGGTGTAGGGGTGGAATCTGTAGATATCTGGAAGAATACCGGTGGCGAAGGCGGGTTTCTGGCTGATGATTGACGCT
GAGGTGCGAAAGTGTGGGGAGCAAACA
>Otu66
TGGGGAATCTTGGACAATGGGGGCAACCCTGATCCAGCGATGCCGCGTGGGTGAAGACGGCCTGCGGGTTGTAAAGCCCT
TTCGGTGGGGAAGAAGCCTGAGCGGAAGCTGAGGGTGACGTTACCCACAGAAGAAGCACCGGCCAACTCCGTGCCAGCAG
CCGCGGTAATACGGAGGGTGCGAGCGTTAATCGGACTTACTGGGCGTAAAGGGCGCGTAGGCGGTAAGCCAAGTCAGCTG
TGAAAGCCCTGGGCTTAACCGAGGAATGGCAGTTGAGACTGGTTTACTGGAGTCGAAGAGAGGGGGGTGGAATTCCCGGT
GTAGCGGTGAAATGCGTAGAGATCGGGAGGAACACCAGTGGCGAAGGCGGCCCCCTGGCTTCAGACTGACGCTGAGGCGC
GAAAGCGTGGGGAGCAAACA
>Otu67
TAGGGAATCTTCCGCAATGGACGAAAGTCTGACGGAGCAACGCCGCGTGAGTGATGAAGGTTTTCGGATCGTAAAGCTCT
GTTGTTAGGGAAGAACAAGTGCAAGAGTAACTGCTTGCACCTTGACGGTACCTAACCAGAAAGCCACGGCTAACTACGTG
CCAGCAGCCGCGGTAATACGTAGGTGGCAAGCGTTGTCCGGAATTATTGGGCGTAAAGGGCTCGCAGGCGGTTTCTTAAG
TCTGATGTGAAAGCCCCCGGCTCAACCGGGGAGGGTCATTGGAAACTGGGAAACTTGAGTGCAGAAGAGGAGAGTGGAAT
TCCACGTGTAGCGGTGAAATGCGTAGAGATGTGGAGGAACACCAGTGGCGAAGGCGACTCTCTGGTCTGTAACTGACGCT
GAGGAGCGAAAGCGTGGGGAGCGAACA
>Otu68
TGAGGAATATTGGTCAATGGGCGGAAGCCTGAACCAGCCATGCCGCGTGCAGGAAGACGGCCCTAGAGGTTGTAAACTGC
TTTTCTACAGGAATAATAAGGACTACGAGTAGTTCGATGCCAGTACTGTAGGAATAAGCATCGGCTAACTCCGTGCCAGC
AGCCGCGGTAATACGGAGGATGCAAGCGTTATCCGGATTTATTAGGTTTAAAGGGTGCGTAGGCGGGGCCTTAAGTCAGT
GGTGAAAGGCAGTAGCTTAACTATTGTAAGCCATTGATACTGGGGTTCTTGAGTTAGGTAGAGGTAGGCGGAATGTGTTG
TGTAGCGGTGAAATGCTTAGATATAACACAGAACACCGATTGCGAAGGCAGCTTACTATGCCTATACTGACGCTGATGCA
CGAAAGCGTGGGGATCAAACA
>Otu69
TGGGGAATATTGCACAATGGGCGCAAGCCTGATGCAGCCATGCCGCGTGTGTGAAGAAGGCCTTCGGGTTGTAAAGCACT
TTCAGCGAGGAGGAAGGCATAAAGGTTAATAACCTTTGTGATTGACGTTACTCGCAGAAGAAGCACCGGCTAACTCCGTG
CCAGCAGCCGCGGTAATACGGAGGGTGCAAGCGTTAATCGGAATTACTGGGCGTAAAGCGCACGCAGGCGGTTTGTTAAG
TCAGATGTGAAATCCCCGCGCTTAACGTGGGAACTGCATTTGAAACTGGCAAGCTAGAGTCTTGTAGAGGGGGGTAGAAT
TCCAGGTGTAGCGGTGAAATGCGTAGAGATCTGGAGGAATACCGGTGGCGAAGGCGGCCCCCTGGACAAAGACTGACGCT
CAGGTGCGAAAGCGTGGGGAGCAAACA
>Otu70
TGGGGAATCTTCCACAATGGACGAAAGTCTGATGGAGCAATGCCGCGTGAGCGAAGAAGGTTTTCGGATCGTAAAGCTCT
GTTGTAAGGGAAGAACACGTACGGGAGTAACTGCCCGTACCTTGACGGTACCTTATTAGAAAGCCACGGCTAACTACGTG
CCAGCAGCCGCGGTAATACGTAGGTGGCAAGCGTTGTCCGGAATTATTGGGCGTAAAGCGCGCGCAGGCGGTCCTTTAAG
TCTGATGTGAAAGCCCACGGCTCAACCGTGGAGGGTCATTGGAAACTGGGGGACTTGAGTACAGAAGAGGAAAGCGGAAT
TCCACGTGTAGCGGTGAAATGCGTAGAGATGTGGAGGAACACCAGTGGCGAAGGCGGCTTTCTGGTCTGTAACTGACGCT
GAGGCGCGAAAGCGTGGGGAGCAAACA
>Otu71
TGGGGAATATTGCGCAATGGGCGAAAGCCTGACGCAGCAACGCCGCGTGAGGGAAGAAGGCCTTCGGGTCGTAAACCTCT
GTCGGGAGGGAAGAACGGCATGGGGTCGAACAGGCCCTGTGATTGACGGTACCTCCAAAGGAAGCACCGGCTAACTCCGT
GCCAGCAGCCGCGGTAATACGGAGGGTGCGAGCGTTATTCGGAATTACTGGGCGTAAAGCGCGTGTAGGCGGCCATGTAA
GTCAGATGTGAAAGCCCACGGCTTAACCGTGGAACTGCATTTGAAACTGCCTGGCTGGAGTGCGGGAGAGGGTGGCGGAA
TTCCCGGTGTAGGGGTGAAATCCGTAGATATCGGGAGGAACACCAGTGGCGAAGGCGGCCACCTGGACCGTAACTGACGC
TGAGACGCGAAAGCGTGGGGAGCAAACA
>Otu72
TGGGGAATATTGCACAATGGGCGCAAGCCTGATGCAGCGACGCCGCGTGGGGGATGACGGCCTTCGGGTTGTAAACTCCT
TTCGCCAGGGACGAAGCGTCAGTGACGGTACCTGGATAAGAAGCACCGGCTAACTACGTGCCAGCAGCCGCGGTAATACG
TAGGGTGCGAGCGTTGTCCGGAATTACTGGGCGTAAAGAGCTCGTAGGTGGTTTGTCGCGTCGTTTGTGGAATACCGCAG
CTTAACTGCGGGGTTGCAGGCGATACGGGCATAACTTGAGTGCTGTAGGGGAGACTGGAATTCCTGGTGTAGCGGTGGAA
TGCGCAGATATCAGGAGGAACACCGATGGCGAAGGCAGGTCTCTGGGCAGTAACTGACGCTGAGGAGCGAAAGCATGGGT
AGCGAACA
>Otu73
TGGGGAATTTTGCGCAATGGGCGAAAGCCTGACGGAGCAATGCCGCGTGGAGGTAGAAGGCCCACGGGTCGTGAACTTCT
TTTCCCGGAGAAGAAGCAATGACGGTATCTGGGGAATAAGCATCGGCTAACTCTGTGCCAGCAGCCGCGGTAATACAGAG
GATGCAAGCGTTATCCGGAATGATTGGGCGTAAAGCGTCTGTAGGTGGCTTTTTAAGTCCGCCGTCAAATCCCAGGGCTC
AACCCTGGACAGGCGGTGGAAACTACCAAGCTGGAGTACGGTAGGGGCAGAGGGAATTTCCGGTGGAGCGGTGAAATGCG
TAGAGATCGGAAAGAACACCAACGGCGAAAGCACTCTGCTGGGCCGACACTGACACTGAGAGACGAAAGCTAGGGGAGCG
AATA
>Otu74
TGGGGAATATTGCGCAATGGGCGGAAGCCTGACGCAGCAACGCCGCGTGGGTGATGAAGGCCTTTGGGTCGTAAAGCCCT
GTCGAGGGAGACGAGAGAGGACGGTATCCCTGAAGGAAGCACCGGCTAACTCCGTGCCAGCAGCCGCGGTAATACGGAGG
GTGCGAACGTTGTTCGGAATCATTGGGCGTAAAGCGCGCGCAGGCGGTTGTGTAGGTCGGGTGTGAAAGGCTTGGGCTCA
ACCTGGGCATTGCGCTCGAAACCGCACGGCTAGAGTATCGGAGGGAGAGGTGGAATTCCTGGTGTAGGGGTGAAATCCGT
AGATATCAGGAGGAACACCGGAGGCGAAGGCGGCCTCTTGGCCGATGACTGACGCTGAGGCGCGAGAGCGTGGGGAGCAA
ACA
>Otu75
TGGGGAATATTGCACAATGGGGGAAACCCTGATGCAGCAACGCCGCGTGGAGGACGAAGGTTTTCGGATTGTAAACTCCT
GTCTTTTGGGACGATAATGACGGTACCAAAAGAGGAAGCCACGGCTAACTACGTGCCAGCAGCCGCGGTAATACGTAGGT
GGCGAGCGTTGTCCGGAATTACTGGGCGTAAAGGGCGCGTAGGCGGCCTGATAAGTCAGATGTGAAACCCCCAGGCTCAA
CTTGGGGCATGCATTTGAAACTGTCGGGCTCGAGTGTCGGAGAGGAAAGTGGAATTCCTAGTGTAGCGGTGAAATGCGTA
GATATTAGGAGGAACACCAGTGGCGAAGGCGACTTTCTGGACGATAACTGACGCTGAGGCGCGAAAGCGTGGGGAGCAAA
CA
>Otu76
TGGGGAATATTGGACAATGGGCGAAAGCCTGATCCAGCAATGCCGCGTGGGTGAAGAAGGTCTTCGGATTGTAAAGCCCT
TTCGGCGGGGACGATGATGACGGTACCCGCAGAAGAAGCCCCGGCTAACTTCGTGCCAGCAGCCGCGGTAATACGAAGGG
GGCTAGCGTTGCTCGGAATTACTGGGCGTAAAGGGCGCGTAGGCGGCCCTGTTAGTCAGGCGTGAAATTCCTGGGCTCAA
CCTAGGGACTGCGCTTGATACGGCGGGGCTTGAGGCCGAGAGAGGGTGGTGGAATTCCCAGTGTAGAGGTGAAATTCGTA
GATATTGGGAAGAACACCGGTGGCGAAGGCGGCCACCTGGCTCGGTGCTGACGCTGAGGCGCGACAGCGTGGGGAGCAAA
CA
>Otu77
TGAGGAATATTGGTCAATGGACGCAAGTCTGAACCAGCCATGCCGCGTGCAGGAAGACGGCCCTATGGGTTGTAAACTGC
TTTTAATTGGGAAAAAAGGTCGATACGAGTATTGATTTGCTTGTACTAATTGAATAAGCATCGGCTAACTCCGTGCCAGC
AGCCGCGGTAATACGGAGGATGCAAGCGTTATCCGGAATTATTGGGTTTAAAGGGTGCGCAGGCGGGGAATTAAGTCAGT
GGTGAAATCTCATAGCTTAACTATGGAACTGCCATTGATACTGGTTTTCTAGAGTACAGACGACGTTGGCGGAATGCGAC
ATGTAGCGGTGAAATGCTTAGAGATGTCACAGAACACCGATTGCGAAGGCAGCTAACGAGGATGTAACTGACGCTCATGC
ACGAAAGCGTGGGGATCAAACA
>Otu78
TGGGGAATATTGCACAATGGGCGCAAGCCTGATGCAGCGACGCCGCGTGGGGGATGACGGCCTTCGGGTTGTAAACTCCT
TTCGCTAGGGACGAAGCTTTTTGTGACGGTACCTAGATAAGAAGCACCGGCTAACTACGTGCCAGCAGCCGCGGTAATAC
GTAGGGTGCGAGCGTTGTCCGGAATTACTGGGCGTAAAGGGCTCGTAGGTGGTTTGTCGCGTCGTCTGTGAAATTCCGGG
GCTTAACTCCGGGCGTGCAGGCGATACGGGCATAACTTGAGTACTGTAGGGGTAACTGGAATTCCTGGTGTAGCGGTGAA
ATGCGCAGATATCAGGAGGAACACCGATGGCGAAGGCAGGTTACTGGGCAGTTACTGACGCTGAGGAGCGAAAGCATGGG
TAGCGAACA
>Otu79
TGGGGAATATTGGACAATGGGGGCAACCCTGATCCAGCCATGCCGCGTGTGTGAAGAAGGCCTTCGGGTTGTAAAGCACT
TTCAGTGGTGAGGAAGGGTGTGAAGTTAATACCTTCATACATTGACGTTAGCCACAGAAGAAGCACCGGCTAACTCCGTG
CCAGCAGCCGCGGTAATACGGAGGGTGCAAGCGTTAATCGGAATTACTGGGCGTAAAGCGCGCGTAGGTGGTTCAGTCAG
TCAGATGTGAAAGCCCCGGGCTTAACCTGGGAATTGCACCTGATACTGCTGAGCTAGAGTACAGTAGAGGGGAGTGGAAT
TTCCTGTGTAGCGGTGAAATGCGTAGATATAGGAAGGAACACCAGTGGCGAAGGCGACTCTCTGGACTGATACTGACACT
GAGGTGCGAAAGCGTGGGGAGCAAACA
>Otu80
TGGGGAATTTTGGGCAATGGGCGAAAGCCTGACCCAGCGACGCCGCGTGGAGGACGAAGCCCTTCGGGGTGTAAACTCCT
TTTAGTGGGGACGAATTCAGACGGTACCCACAGAAAAAGCCCCGGCTAACTACGTGCCAGCAGCCGCGGTAATACGTAGG
GGGCGAGCGTTGCCCGGATTCACTGGGCGTAAAGCGCACGTAGGCGGCTCCGTAAGTCTGGTGTGAAATCTCACGGCTCA
ACCGAGAGGCTGCACCAGATACTGCGGAGCTCGAGGACAGGAGAGGAGATTGGAATTCCCGGTGTAGCGGTGAAATGCAT
TGATATCGGGAGGAACACCAGTGGCGAAGGCGGATCTCTGGCCTGTTGCTGACGCTGAGGTGCGAAAGCTGGGGGAGCGA
ACG
>Otu81
TGGGGAATTTTCCGCAATGGGCGAAAGCCTGACGGAGCAATACCGCGTGAGGGACGAAGGCCTTTGGGTTGTAAACCTCT
TTTCTCAGGGAAGAACACAATGACGGTACCTGAGGAATAAGCCTCGGCTAACTCCGTGCCAGCAGCCGCGGTAAGACGGA
GGAGGCAAGCGTTATCCGGAATTATTGGGCGTAAAGCGTCCGCAGGTGGCTTTCCAAGTCTGCCGTTAAAGCCCGAGGCT
CAACCTCGGATCAGCGGTGGAAACTGGATCGCTAGAGTACGTCAGGGGTAGGGGGAATTCCCGGTGTAGCGGTGAAATGC
GTAGATATCGGGAAGAACACCAGCGACGAAAGTGCCCTACTGGGACGTTACTGACACTCATGGACGAAAGCTAGGGGAGC
GAACG
>Otu82
TGGGGAATATTGGACAATGGGTGAGAGCCTGATCCAGCCATCCCGCGTGAAGGATGACGGTCCTATGGATTGTAAACTTC
TTTTGTACAGGGATAAACCTACCCTCGTGAGGGTAGCTGAAGGTACTGTACGAATAAGCACCGGCTAACTCCGTGCCAGC
AGCCGCGGTAATACGGAGGGTGCAAGCGTTATCCGGATTTATTGGGTTTAAAGGGTCCGTAGGCGGACTTGTAAGTCAGT
GGTGAAATCTCATAGCTTAACTATGAAACTGCCATTGATACTGCAGGTCTTGAGTAAATTTGAAGTGGCTGGAATAAGTA
GTGTAGCGGTGAAATGCATAGATATTACTTAGAACACCAATTGCGAAGGCAGGTCACTAAGATTTAACTGACGCTGATGG
ACGAAAGCGTGGGGAGCGAACA
>Otu83
TGGGGAATTTTGGACAATGGGCGCAAGCCTGATCCAGCAATGCCGCGTGCAGGAAGAAGGCCTTCGGGTTGTAAACTGCT
TTTGTACGGAACGAAACGGCGAGCTCTAATACAGTTTGCTAATGACGGTACCGTAAGAATAAGCACCGGCTAACTACGTG
CCAGCAGCCGCGGTAATACGTAGGGTGCAAGCGTTAATCGGAATTACTGGGCGTAAAGCGTGCGCAGGCGGTTTTGTAAG
ACAGTCGTGAAATCCCCGGGCTCAACCTGGGAATGGCGATTGTGACTGCAAAGCTGGAGTGCGGCAGAGGGGGATGGAAT
TCCGCGTGTAGCAGTGAAATGCGTAGATATGCGGAGGAACACCGATGGCGAAGGCAATCCCCTGGGCCTGCACTGACGCT
CATGCACGAAAGCGTGGGGAGCAAACA
>Otu84
GCGCGAAACCTTTACAATGCACTAACGTGCGATAAGGGGACTCCGAGTGTAATCTTCCCACAAGGAAGGTTACTTTTCTG
CACTGTAAGGAGGTGCCGGAACAAGGGGTGGGCAATACTGCTGCCAGCCGCCGCGGTAATAGCAGAACCCCAAGTGGTAG
TCACTTTTATTGGGCTTAAAGTGTTCGTAGCCTGCCATGTAAGTCCGCTGTGAAACCCACGCGCTCAACGTGTGGATGTG
CAGCGGATACTGCATGGCTAGGGACCGGACGGCGTCGAGGCTATTCCAGGAGTAGGAGTGAAATCCAAAAATTCCTGGAG
GAGCACCTGTGGCGAAAGCGCTCGACGAGTACGGATCCGACGGTGAGGAACGAAAGCCAGGGGAGCAAAGC
>Otu85
TGGGGAATATTGGGCAATGGACGCAAGTCTGACCCAGCCATGCCGCGTGCAGGATGAAGGCGCTCAGCGTTGTAAACTGC
TTTTATCAGGGAAGAACGGCAGTCTTGCGGGATTGTGTGACGGTACCTGAGGAATAAGCACCGGCTAACTCCGTGCCAGC
AGCCGCGGTAATACGGAGGGTGCGAGCGTTGTCCGGATTTATTGGGTTTAAAGGGTGCGTAGGTGGTCTTTTAAGTCTGA
TTTGAAAGCTGGCGGCTCAACCGTCAGATGTGGTTGGAAACTGGAGGACTTGAATGGGTTGGCGGCTGCCGGAACGGGTC
ATGTAGCGGTGAAATGCATAGATATGACCCAGAACACCGATTGCGAAGGCAGGCAGCTAGGACCCGATTGACACTGAGGC
ACGAGAGCATGGGGAGCCAACA
>Otu86
TGGGGAATCTTGCACAATGGGCGGAAGCCTGACGCAGCAACGCCGCGTGAGGGATGACGGCCTTCGGGTTGTAAACCTCT
TTCGCGATCGACGAAGGCCCACTTTGTGGTGGGTTGACGGTAGGTCGAGAAGAAGCACCGGCCAACTACGTGCCAGCAGC
CGCGGTAATACGTAGGGTGCGAGCGTTGTCCGGAATTATTGGGCGTAAAGAGCTCGTAGGCGGTGTGTCGCGTCGGCCGT
GAAAACCTGGGGCTCAACTCTGGGCGTGCGGTCGATACGGGCATCACTTGAGTTCGGCAGGGGAGACTGGAATTCCTGGT
GTAGCGGTGAAATGCGCAGATATCAGGAGGAACACCGGTGGCGAAGGCGGGTCTCTGGGCCGATACTGACGCTGAGGAGC
GAAAGCATGGGGAGCGAACA
>Otu87
TGGGGAATATTGCACAATGGGCGGAAGCCTGATGCAGCGACGCCGCGTGAGGGATGACGGCCTTCGGGTTGTAAACCTCT
TTCAGCAGGGAAGAAGCGAAAGTGACGGTACGTGCAGAAGAAGCGCCGGCTAACTACGTGCCAGCAGCCGCGGTAATACG
TAGGGCGCAAGCGTTGTCCGGAATTATTGGGCGTAAAGAGCTCGTAGGCGGTTTGTCGCGTCTGCTGTGAAAGCCCGGGG
CTTAACCCCGGGTGTGCAGTGGGTACGGGCAGACTTGAGTGCAGTAGGGGAGACTGGAATTCCTGGTGTAGCGGTGAAAT
GCGCAGATATCAGGAGGAACACCGATGGCGAAGGCAGGTCTCTGGGCTGTTACTGACGCTGAGGAGCGAAAGCATGGGGA
GCGAACA
>Otu88
TGGGGAATATTGGACAATGGGCGCAAGCCTGATCCAGCCATGCCGCGTGAGTGATGAAGGCCTTAGGGTTGTAAAGCTCT
TTTGTCCGGGACGATAATGACGGTACCGGAAGAATAAGCCCCGGCTAACTTCGTGCCAGCAGCCGCGGTAATACGAAGGG
GGCTAGCGTTGCTCGGAATCACTGGGCGTAAAGGGCGCGTAGGCGGCTTTTTAAGTCGGGGGTGAAAGCCTGTGGCTCAA
CCACAGAATTGCCTTCGATACTGGAAAGCTTGAGTTCGGTAGAGGTTGGTGGAACTGCGAGTGTAGAGGTGAAATTCGTA
GATATTCGCAAGAACACCGGTGGCGAAGGCGGCCAACTGGACCGAAACTGACGCTGAGGCGCGAAAGCGTGGGGAGCAAA
CA
>Otu89
TGAGGAATTTTCGGCAATGGGCGCAAGCCTGACCGAGCTATGCCGCGTGCTAGATGAAGGCCGATAAGGTCGTAAATAGC
TGTGGTAGCTTACTAATAAATGAAGAAGCTACTAGAAAGAGGTTGCTAAGTCTGTGCCAGCAGCAGCGGTAATACAGACA
CCTCAAGCGTTATCCGGTTTCACTGGGCGTAAAGCGTACCGATAGGTGGTTTAACGTGTCTAAAGTGAAAGACCGAAGCT
TAACTTCGTGTTTGCTTTAGAAACTGTTAAACTTGAGGAACAAAGAGGTAGCTGGAACTTTGCAAGTAGGGGTGAAATCC
GTTGATATGCAAGGGAACGCCGAATGAGAAATCAGGCTACTAGTTGTCTCCTGACACTGCTAGGACGAAAGCACGGGGAG
AGAACG
>Otu90
TGGGGAATTTTGGACAATGGGCGAAAGCCTGATCCAGCCATGCCGCGTGCAGGATGAAGGCCTTCGGGTTGTAAACTGCT
TTTGTACGGAACGAAAAGACTCTGGTTAATACCTAGGGTCCATGACGGTACCGTAAGAATAAGCACCGGCTAACTACGTG
CCAGCAGCCGCGGTAATACGTAGGGTGCAAGCGTTAATCGGAATTACTGGGCGTAAAGCGTGCGCAGGCGGTTATATAAG
ACAGATGTGAAATCCCCGGGCTCAACCTGGGAACTGCATTTGTGACTGTATAGCTAGAGTACGGCAGAGGGGGATGGAAT
TCCGCGTGTAGCAGTGAAATGCGTAGATATGCGGAGGAACACCGATGGCGAAGGCAATCCCCTGGGCCTGTACTGACGCT
CATGCACGAAAGCGTGGGGAGCAAACA
>Otu91
TGGGGAATATTGGACAATGGGCGAAAGCCTGATCCAGCAATGCCGCGTGAGTGATGAAGGCCTTAGGGTTGTAAAGCTCT
TTTACCCGGGATGATAATGACAGTACCGGGAGAATAAGCTCCGGCTAACTCCGTGCCAGCAGCCGCGGTAATACGGAGGG
AGCTAGCGTTATTCGGAATTACTGGGCGTAAAGCGCACGTAGGCGGCTTTGTAAGTAAGAGGTGAAAGCCCAGAGCTCAA
CTCTGGAATTGCCTTTTAGACTGCATCGCTTGAATCATGGAGAGGTCAGTGGAATTCCGAGTGTAGAGGTGAAATTCGTA
GATATTCGGAAGAACACCAGTGGCGAAGGCGGCTGACTGGACAGGTATTGACGCTGAGGTGCGAAAGCGTGGGGAGCAAA
CA
>Otu92
TGGGGAATATTGGACAATGGGCGAAAGCCTGATCCAGCCATGCCGCGTGTGTGAAGAAGGTCTTCGGATTGTAAAGCACT
TTAAGTTGGGAGGAAGGGCAGTAAGCTAATACCTTGCTGTTTTGACGTTACCAACAGAATAAGCACCGGCTAACTTCGTG
CCAGCAGCCGCGGTAATACGAAGGGTGCAAGCGTTAATCGGAATTACTGGGCGTAAAGCGCGCGTAGGTGGTTCAGCAAG
TTGGATGTGAAATCCCCGGGCTCAACCTGGGAACTGCATCCAAAACTACTGAGCTAGAGTACGGTAGAGGGTGGTGGAAT
TTCCTGTGTAGCGGTGAAATGCGTAGATATAGGAAGGAACACCAGTGGCGAAGGCGACCACCTGGACTGATACTGACACT
GAGGTGCGAAAGCGTGGGGAGCAAACA
>Otu93
TGGGGAATATTGGACAATGGGCGAAAGCCTGATCCAGCCATGCCGCGTGTGTGAAGAAGGTCTTCGGATTGTAAAGCACT
TTAAGTTGGGAGGAAGGGCAGTAAGTTAATACCTTGCTGTTTTGACGTTACCGACAGAATAAGCACCGGCTAACTTCGTG
CCAGCAGCCGCGGTAATACGAAGGGTGCAAGCGTTAATCGGAATTACTGGGCGTAAAGCGCGCGTAGGTGGTTCGTTAAG
TTGGATGTGAAAGCCCCGGGCTCAACCTGGGAACTGCATCCAAAACTGGCGAGCTAGAGTATGGCAGAGGGTGGTGGAAT
TTCCTGTGTAGCGGTGAAATGCGTAGATATAGGAAGGAACACCAGTGGCGAAGGCGACCACCTGGGCTAATACTGACACT
GAGGTGCGAAAGCGTGGGGAGCAAACA
>Otu94
GCGCGAAACCTTCACAATGCACGCAAGTGCGATGGGGGGACTCCGAGTGCAGGCTCCTCACAAAGGAGTCTGCTTTTCTG
TACTGTAAGGAGGTACAGGAACAAGGGGTGGGCAAGACGGCTGCCAGCCGCCGCGGTAATAGCCGCACCCCAAGTGGTGA
CCAGTATTATTGGGCTTAAAGTGTTCGTAGCCGGACCTGCAAGTCTGCTGTGAAATCCAAGCGCTCAACGTTTGGAAGTG
CAGTGGATACTGCAGGTCTAGGGACCGGACGGCGTCGAGGCTATTCCATGGGTAGGAGTGAAATCCTAAAATCCATGGAG
GAGCACCTGTGGCGAAAGCGCTCGGCGAGTACGGATCCGACGGTGAGGAACGAAAGCTAGGGGAGCAAAGC
>Otu95
TGGGGAATATTGGTTAATGGGCGAAAGCCTGAACCAGCAACGCCGCGTGCGCGATGAAGGCCTTCGGGTTGTAAAGCGCT
TTTTGAGGGGAAGAGGAAGGACGGTACCCTCAGAATAAGTCTCGGCTAACTACGTGCCAGCAGCCGCGGTAACACGTAGG
AGACGAGCGTTATCCGGATTTACTGGGCGTAAAGCGCGTGCAGGCGGTCCAGCAAGTTGGATGTGAAAGCTCCCGGCTTA
ACTGGGAGAGGTCGTTCAATACTACTGGACTTGAGAGTGGTAGAGGGAGGTGGAATTCCGGGTGTAGTGGTGAAATGCGT
AGATATCCGGAGGAACACCAGTGGCGAAAGCGGCCTCCTGGACCACTTCTGACGCTCAGACGCGAAAGCTAGGGTAGCGA
ACG
>Otu96
TGAGGAATCTTGCACAATGGGGGAAACCCTGATGCAGCGACGTCGCGTGAAGGATGAAATCTTTCGGGATGTAAACTTCT
TTTATCAGCCATGAAACAAATGACAGTAGCTGATGAATAAGCCCCGGCTAACTACGTGCCAGCAGCCGCGGTAATACGTA
GGGGGCGAGCGTTGTCCGAAGTTACTGGGCGTAAAGAGCGCGTAGGCGGGTTTTTAAGTGAGGGGTGAAATTTCGAGGCT
CAACCTCGGAACTGCCTTTCATACTGGGAACCTTGAGTGCGGGAGAGGCGAGTGGAATGGTCGGTGTAGCGGTGAAATGC
GTAGATATCGATCGGAACACCCATGGCGAAGGCAGCTCGCTGGCCTGTAACTGACGCTGAGGCGCGAAAGCGTGGGGAGC
AAACA
>Otu97
TGGGGAATTTTGCACAATGGGGGAAACCCTGATGCAGCGACGCCGCGTGATTTAGAAGGCCTTCGGGTTGTAAAAATCTT
TTGTATAGGAAGAAAATGACAGTACTATACGAATAAGGTCCGGCTAATTACGTGCCAGCAGCCGCGGTAATACGTAAGGA
CCGAGCGTTGTCCGGAATCATTGGGCGTAAAGGGTACGTAGGCGGCTAGAAAAGTTAGAAGTCAAAGGCTATAGCTCAAC
TATAGTAAGCTTCTAAAACTATTTAGCTTGAGAAATGGAAGGGAAAGTGGAATTCCTAGTGTAGCGGTGGAATGCGCAGA
TATTAGGAAGAATACCGGTGGCGAAGGCGACTTTCTGGCCATTATCTGACGCTGAGGTACGAAAGCGTGGGTAGCAAACA
>Otu98
TGGGGAATATTAGACAATGGGGGCAACCCTGATCTAGCCATGCCGCGTGGGTGATGAAGGCCTTAGGGTCGTAAAGCCCT
TTCGCCGGGGAAGATAATGACGGTACCCGGTAAAGAAACCCCGGCTAACTCCGTGCCAGCAGCCGCGGTAATACGGAGGG
GGTTAGCGTTGTTCGGAATGACTGGGCGTAAAGCGCGCGTAGGCGGATCTGGAAGTTGGGGGTGAAAGCCCAGGGCTCAA
CCCTGGAATTGCCTTCAAGACTCCCGGTCTGGAGTTCGAGAGAGGTGGGTGGAATTCCGAGTGTAGAGGTGAAATTCGTA
GATATTCGGAGGAACACCAGTGGCGAAGGCGGCCCACTGGCTCGAAACTGACGCTGAGGCGCGAAAGCGTGGGGAGCAAA
CA
>Otu99
TGGGGAATATTGCACAATGGGCGAAACCCTGATGCAGCGACGCCGCGTGAGCGATGAAGGCTTTCGAGTCGTAAAGCTCT
GTCCTATGGGAAGATAATGACGGTACCATAGAAGAAAGCCCCGGCTAATTACGTGCCAGCAGCCGCGGTAATACGTAAGG
GGCGAGCGTTGTCCGGAATTATTGGGCGTAAAGAGTGCGTAGGCGGCAAATTAAGTCAGATGTGAAAACTAAGGGCTCAA
CCCATAGATTGCATCTGAAACTGATATGCTTGAGTCAAGGAGAGGAAAGTGGAATTCCTAGTGTAGCGGTGGAATGCGTA
GATATTAGGAGGAATACCGGTGGCGAAGGCGACTTTCTGGACTTGAACTGACGCTGAGGCACGAAAGCGTGGGGAGCAAA
CA
>Otu100
TGGGGAATCTTCCGCAATGGGCGAAAGCCTGACGGAGCGACGCCGCGTGAGGGATGAAGGTCTTCGGATTGTAAACCTCT
GTCACGAGGGAAGAATAAATGACAGTACCTCGGGAGGAAGCCACGACTAACTACGTGCCAGCAGTCGCGGTAATACGTAG
GTGGCAAGCGTTGTTCGGATTCACTGGGCGTAAAGGGTCCGCAGGGGGTCTGGTGTGTCTGATGTGAAATCCCAAGGCTC
AACCTTGGAACTGCATTGGAAACTACCAGACTAGAGTGTCGCAGAGGAAAGTGGAATTCCCGGTGTAGCGGTGGAATGCG
TAGATATCGGGAGGAACACCAAAGGCGAAGGCAGCTTTCTGGGCGATTACTGACCCTCAGGGACGAAAGCGTGGGGAGCA
AACA
>Otu101
TGGGGAATTTTGGACAATGGGCGCAAGCCTGATCCAGCAATGCCGCGTGCGGGAAGAAGGCCTTCGGGTTGTAAACCGCT
TTTGGCAGGAACGAAAAGCTCTGGGCTAATACCCTGGGGTGATGACGGTACCTGCAGAATAAGCACCGGCTAACTACGTG
CCAGCAGCCGCGGTAATACGTAGGGTGCGAGCGTTAATCGGAATTACTGGGCGTAAAGCGTGCGCAGGCGGTTGTGCAAG
ACAGGCGTGAAATCCCCGGGCTTAACCTGGGAATGGCGCTTGTGACTGCACGGCTGGAGTGCGGCAGAGGGGGATGGAAT
TCCGCGTGTAGCAGTGAAATGCGTAGATATGCGGAGGAACACCGATGGCGAAGGCAGTCCCCTGGGCCTGCACTGACGCT
CATGCACGAAAGCGTGGGGAGCAAACA
>Otu102
TGGGGAATATTGGACAATGGGCGAAAGCCTGATCCAGCAATGCCGCGTGAGTGATGAAGGCCCTAGGGTTGTAAAGCTCT
TTCAACGGTGAAGATAATGACGGTAACCGTAGAAGAAGCCCCGGCTAACTTCGTGCCAGCAGCCGCGGTAATACGAAGGG
GGCTAGCGTTGTTCGGAATTACTGGGCGTAAAGCGCACGTAGGCGGATACTTAAGTTAGGGGTGAAATCCCAAGGCTCAA
CCTTGGAACTGCCTTTAATACTGGGTATCTCGAGTTCGAGAGAGGTGAGTGGAATTCCGAGTGTAGAGGTGAAATTCGTA
GATATTCGGAGGAACACCAGTGGCGAAGGCGGCTCACTGGCTCGATACTGACGCTGAGGTGCGAAAGCGTGGGGAGCAAA
CA
>Otu103
TGGGGAATATTGGGCAATGCCCGCAAGGGTGACCCAGCAACGCCGCGTGGAGGATGAAGGTCGTAAGATTGTAAACTCCT
GTTAGAGGGGACGAATAATTCCGATCGACTCGGAACTTGACTGTACCCTCAGAGAAAGCCCCGGCTAACTACGTGCCAGC
AGCCGCGGTAATACGTAGGGGGCAAGCGTTGTCCGGATTCACTGGGTGTAAAGGGCGCGCAGGCGGGCTAGCAAGTCAGA
GGTGAAATCTCCCGGCTTAACCGGGAAACTGCCTTTGAAACTGTTAGTCTTGAGTGCGGAAGAGAGAGACGGAATTCCAG
GTGTAGCGGTGAAATGCGTAGATATCTGGAAGAACACCAGTTGCGAAGGCGGTCTCTTGGTCCGTTACTGACGCTGAGGC
GCGAAAGCGTGGGGAGCAAACA
>Otu104
TGGGGAATATTGGACAATGGGCGCAAGCCTGATCCAGCCATGCCGCGTGTGTGAAGAAGGCCTTCGGGTTGTAAAGCCCT
TTTGTTGGGAAAGAAAAGCAGTCGGTTAATACCCGATTGTTCTGACGGTACCCAAAGAATAAGCACCGGCTAACTTCGTG
CCAGCAGCCGCGGTAATACGAAGGGTGCAAGCGTTACTCGGAATTACTGGGCGTAAAGCGTGCGTAGGTGGTGGTTTAAG
TCTGTTGTGAAAGCCCTGGGCTCAACCTGGGAATTGCAGTGGATACTGGGTCACTAGAGTGTGGTAGAGGGTAGCGGAAT
TCCCGGTGTAGCAGTGAAATGCGTAGAGATCGGGAGGAACATCCGTGGCGAAGGCGGCTACCTGGACCAACACTGACGCT
GAGGCACGAAAGCGTGGGGAGCAAACA
>Otu105
TGAGGAATTTTGGGCAATGGGCGAAAGCCTGACCCAGCAATGCCGCGTGAACGATGAAGTCCTTCGGGATGTAAAGTTCG
CAAGCAGGAGAAGAACACAATGACGGTATCCTGTGTAAGCCCCGGCTAACTACGTGCCAGCAGCCGCGGTAATACGTAGG
GGGCAAGCGTTGTTCGGATTTACTGGGCGTAAAGGGCGCGTAGGCGGCGCGTAAAGTCGGATGTGAAATCACTGGGCTTA
ACCCAGTGGCTGTGTCCGATACTTGCGCGCTTGGAGTGCGGGAGAGGCAATCGGAATTCTCGGTGTAGCGGTGAAATGCG
TAGATATCGAGAGGAACTCCGGTGACGAAGGCGGGTTGCTGGACCGACACTGACGCTGAGGCGCGAAAGCTAGGGGAGCA
AACG
>Otu106
TGGGGAATATTGCACAATGGGCGAAAGCCTGACGCAGCGACGCCGCGTGAGGGATGAAGGCCTTCGGGTTGTAAACCTCT
TTCAGCAGGGAAGAAGCGAAAGTGACGGTACCTGCAGAAGAAGCACCGGCTAACTACGTGCCAGCAGCCGCGGTAATACG
TAGGGTGCAAGCGTTGTCCGGAATTATTGGGCGTAAAGAGCTCGTAGGCGGTTTGTCGCGTCTGCTGTGAAAACGCGGGG
CTCAACTCCGCGCCTGCAGTGGGTACGGGCAGACTAGAGTGCAGTAGGGGAGACTGGAATTCCTGGTGTAGCGGTGGAAT
GCGCAGATATCAGGAGGAACACCGGTGGCGAAGGCGGGTCTCTGGGCTGTAACTGACGCTGAGGAGCGAAAGCGTGGGGA
GCGAACA
>Otu107
TGGGGAATATTGGGCAATGGCCGCAAGGCTGACCCAGCCATGCCGCGTGCAGGAAGACGGCCCTATGGGTTGTAAACTGC
TTTTCTCAGGGGGTAAACCCATCTACGTGCTAGATGGCTGAAAGTACCTGAGGAATAAGCATCGGCTAACTCCGTGCCAG
CAGCCGCGGTAATACGGAGGATGCAAGCGTTATCCGGATTCATTGGGTTTAAAGGGTCCGTAGGCGGTTTGTTAAGTCAG
GGGTGAAATCCTTCAGCTCAACTGAAGAATTGCCTTTGATACTGGCAGACTAGAGTGCGACAGAGGTGGATGGAATGTGT
CAAGTAGCGGTGAAATGCTTAGATATGACACAGAACACCGATTGCGAAGGCAGTTCACTGGGTCGCAACTGACGCTGATG
GACGAAAGCGTGGGGAGCAAACA
>Otu108
TGGGGAATTTTGGACAATGGGGGCAACCCTGATCCAGCCATGCCGCGTGAGTGAAGAAGGCCTTCGGGTTGTAAAGCTCT
TTCGGCCGGGAAGAAATCGCACAGGCTAATACCCTGTGTGGATGACGGTACCGGAATAAGAAGCACCGGCTAACTACGTG
CCAGCAGCCGCGGTAATACGTAGGGTGCGAGCGTTAATCGGAATTACTGGGCGTAAAGCGTGCGCAGGCGGTTTCGTAAG
ACAGAGGTGAAATCCCCGGGCTCAACCTGGGAACTGCCTTTGTGACTGCGAGGCTAGAGTACGGCAGAGGGGGGTGGAAT
TCCACGTGTAGCAGTGAAATGCGTAGAGATGTGGAGGAACACCGATGGCGAAGGCAGCCCCCTGGGCCGATACTGACGCT
CATGCACGAAAGCGTGGGGAGCAAACA
>Otu109
TGGGGAATATTGGGCAATGGAGGCAACTCTGACCCAGCCATGCCGCGTGCAGGAAGACGGTCCTCTGGATTGTAAACTGC
TTTTATTTGGGAAGAAACCCTTGTACGTGTACGAGGCTGACGGTACCAAATGAATAAGCACCGGCTAACTCCGTGCCAGC
AGCCGCGGTAATACGGAGGGTGCAAGCGTTATCCGGAATCATTGGGTTTAAAGGGTCCGCAGGCGGATTAGTAAGTCAGT
GGTGAAATCTCTCAGCTTAACTGAGAAACTGCCATTGATACTGCTAGTCTTGAATTCGGTCGAAGTGGGCGGAATGTGTC
ATGTAGCGGTGAAATGCATAGATATGACACAGAACACCGATAGCGAAGGCAGCTCACTAGGCCTGAATTGACGCTCATGG
ACGAAAGCGTGGGGAGCAAACA
>Otu110
TGGGGAATATTGGACAATGGGCTAGAAGCCTGATCCAGCAATTCCGCGTGAACGAAGAAGGTCTTCGGATTGTAAAGTTC
TTTAAGCAGGGAAGAAAAAAATGACGGTACCTGCAGAATAAGCCACGGCTAATTACGTGCCAGCAGCCGCGGTAAGACGT
AAGTGGCAAGCGTTATCCGGAATCACTGGGCGTAAAGGGCGTCTAGGCGGCTATTCAAGTCAGGGGTGAAAAGTCAGGGC
TCAACCTTGGCCTTGCCTTTGAAACTGGATAGCTAGAATACGGGATAGGAGGGCGGAACTACAAGTGTAGAGGTGAAATT
CGTAGATATTTGTAGGAATGCCGATGTCGAAGGAAGCTCTCTGGACCGATATTGACGCTGAAGCGCGAAAGCTTGGGTAG
CAAACA
>Otu111
TGGGGAATTTTGGACAATGGGCGCAAGCCTGATCCAGCAATGCCGCGTGTGTGATGAAGGCCTTCGGGTTGTAAAGCACT
TTTGGCGGGAACGAAAAGGACTGTGCCAATACCACGGTTCGATGACGGTACCCGCAGAATAAGCACCGGCTAACTACGTG
CCAGCAGCCGCGGTAATACGTAGGGTGCAAGCGTTAATCGGAATTACTGGGCGTAAAGAGTGCGCAGGCGGTTTTGCAAG
ACCGATGTGAAATCCCCGGGCTTAACCTGGGAACTGCATTGGTGACTGCAAGGCTAGAGTGTGTCAGAGGGAGGTGGAAT
TCCGCATGTAGCAGTGAAATGCGTAGATATGCGGAGGAACACCGATGGCGAAGGCAGCCTCCTGGGATAGCACTGACGCT
CATGCACGAAAGCGTGGGGAGCAAACA
>Otu112
TGGGGAATATTGCACAATGGGCGCAAGCCTGATGCAGCGACGCCGCGTGGGGGATGACGGCCTTCGGGTTGTAAACTCCT
TTCAGCCATGACGAAGCCCTTTTGGGGTGACGGTAGTGGTAGAAGAAGCACCGGCTAACTACGTGCCAGCAGCCGCGGTA
ATACGTAGGGTGCGAGCGTTGTCCGGAATTACTGGGCGTAAAGAGCTCGTAGGTGGTCTGTCGCGTCATTTGTGAAAGCC
CGGGGCTTAACTCCGGGTTGGCAGGTGATACGGGCATGACTGGAGTACTGTAGGGGAGACTGGAATTCCTGGTGTAGCGG
TGAAATGCGCAGATATCAGGAGGAACACCGGTGGCGAAGGCGGGTCTCTGGGCAGTAACTGACGCTGAGGAGCGAAAGCA
TGGGTAGCGAACA
>Otu113
TGGGGAATCTTGGGCAATGGGCGAAAGCCTGACCCAGCAATGCCGCGTGCAGGAGGAAGTCCTTCGGGATGTAAACTGCT
GTCAGGGGTTAACAAGCAAAGGGTGTGAACAGCACCCGGCGTTGAGTAGCCCCAGAGGAAGCCTCGACTAACTCTGTGCC
AGCAGTCGCGGTAAGACAGAGGAGGCGAGCGTTGTTCGGAATCACTGGGCTTAAAGCGCGTGTAGGCGGCCGGGAAAGTG
TCGAGTGAAATCCAACGGCTCAACCGTTGAACGGCTCGGCAAACTACCCGGCTTGAGGTCGGTAGAGGTGCCTGGAATTC
TTGGTGGAGCGGTGAAATGCGTAGATATCAAGAGGAACGCCGGAGGCGAAAGCGGGGCACTGGGCCGATACTGACGCTGA
GACGCGAAAGCGTGGGGAGCAAACA
>Otu114
TGGGGAATCTTGGACAATGGGCGAAAGCCTGATCCAGCGACGCCGCGTGGGTGATGAAGGCCTTCGGGTTGTAAAGCCCT
TTTGCCGGGGACGATGATGACGGTACCCGGAGAAGAAGCACCGGCTAACTCCGTGCCAGCAGCCGCGGTAAGACGGAGGG
TGCTAGCGTTGTTCGGAATTACTGGGCGTAAAGGGCGCGTAGGCGGCTACGGCAGTCGGGTGTGAAAGCCCGGGGCTCAA
CCCCGGAACTGCATCCGATACTCTGTGGCTAGAGACCGGAAGAGGTGGGTGGAATACCCAGTGTAGAGGTGAAATTCGTA
GATATTGGGTGGAACACCGGTGGCGAAAGCGGCTGACTGGTCCGGTTCTGACGCTGAGGCGCGAAAGCGTGGGGAGCAAA
CA
>Otu115
TGGGGAATATTGGACAATGGGGGCAACCCTGATCCAGCGACGCCGCGTGAGGGAAGAAGGTTTTCGGATTGTAAACCTCT
GTTGACGGAGAAAAAAATGATGGTATCCGTTTAGAAAGCCACGGCTAACTACGTGCCAGCAGCCGCGGTAATACGTAGGT
GGCAAGCGTTGTCCGGAATTACTGGGTGTAAAGGGAGTGTAGGCGGGATATCAAGTCAGAAGTGAAAATTACGGGCTCAA
CTCGTAACCTGCTTTTGAAACTGACATTCTTGAGTGAAGTAGAGGCAAGCGGAATTCCTAGTGTAGCGGTGAAATGCGTA
GATATTAGGAGGAACACCAGTGGCGAAGGCGGCTTGCTGGGCTTTTACTGACGCTGAGGCTCGAAAGCGTGGGGAGCAAA
CA
>Otu116
TGGGGAATATTGGACAATGGGCGAAAGCCTGATCCAGCCATGCCGCGTGTGTGAAGAAGGTCTTCGGATTGTAAAGCACT
TTAAGTTGGGAGGAAGGGCAGTAAATTAATACTTTGCTGTTTTGACGTTACCGACAGAATAAGCACCGGCTAACTCTGTG
CCAGCAGCCGCGGTAATACAGAGGGTGCAAGCGTTAATCGGAATTACTGGGCGTAAAGCGCGCGTAGGTGGTTTGTTAAG
TTGGATGTGAAATCCCCGGGCTCAACCTGGGAACTGCATTCAAAACTGACAAGCTAGAGTATGGTAGAGGGTGGTGGAAT
TTCCTGTGTAGCGGTGAAATGCGTAGATATAGGAAGGAACACCAGTGGCGAAGGCGACCACCTGGACTGATACTGACACT
GAGGTGCGAAAGCGTGGGGAGCAAACA
>Otu117
TGGGGAATCTTGGACAATGGGGGCAACCCTGATCTAGCCATGCCGCGTGAGTGATGAAGGCCTTAGGGTTGTAAAGCTCT
TTCAGCTGGGAAGATAATGACGGTACCAGCAGAAGAAGCCCCGGCTAACTCCGTGCCAGCAGCCGCGGTAATACGGAGGG
GGCTAGCGTTGTTCGGAATTACTGGGCGTAAAGCGCACGTAGGCGGACCAGAAAGTTGGGGGTGAAATCCCGGGGCTCAA
CCTCGGAACTGCCTTCAAAACTATTGGTCTGGAGTTCGAGAGAGGTGAGTGGAATTCCGAGTGTAGAGGTGAAATTCGTA
GATATTCGGAGGAACACCAGTGGCGAAGGCGGCTCACTGGCTCGATACTGACGCTGAGGTGCGAAAGCGTGGGGAGCAAA
CA
>Otu118
TGGGGAATCTTCCGCAATGGGCGAAAGCCTGACGGAGCAACGCCGCGTGAGTGAAGAAGGATTTCGGTTCGTAAAGCTCT
GTTGTTAGGGAAGAATGATTATGTAGTAACTATACATAGTAGAGACGGTACCTAACCAGAAAGCCACGGCTAACTACGTG
CCAGCAGCCGCGGTAATACGTAGGTGGCAAGCGTTGTCCGGAATTATTGGGCGTAAAGCGCGCGCAGGTGGTTTAATAAG
TCTGATGTGAAAGCCCACGGCTCAACCGTGGAGGGTCATTGGAAACTGTTAAACTTGAGTGCAGGAGAGAAAAGTGGAAT
TCCTAGTGTAGCGGTGAAATGCGTAGAGATTAGGAGGAACACCAGTGGCGAAGGCGGCTTTTTGGCCTGTAACTGACACT
GAGGCGCGAAAGCGTGGGGAGCAAACA
>Otu119
TGGGGAATTTTGGACAATGGGCGCAAGCCTGATCCAGCCATGCCGCGTGCAGGATGAAGGCCTTCGGGTTGTAAACTGCT
TTTGTACGGAACGAAAAGACTCTTTCTAATAAAGAGGGTCCATGACGGTACCGTAAGAATAAGCACCGGCTAACTACGTG
CCAGCAGCCGCGGTAATACGTAGGGTGCAAGCGTTAATCGGAATTACTGGGCGTAAAGCGTGCGCAGGCGGTGATGTAAG
ACAGATGTGAAATCCCCGGGCTCAACCTGGGAACTGCATTTGTGACTGCATCGCTGGAGTGCGGCAGAGGGGGATGGAAT
TCCGCGTGTAGCAGTGAAATGCGTAGATATGCGGAGGAACACCGATGGCGAAGGCAATCCCCTGGGCCTGCACTGACGCT
CATGCACGAAAGCGTGGGGAGCAAACA
>Otu120
GCGCGAAACCTTTACAATGCACTAACGTGCGATAAGGGGACTCCGAGTGTAATCTTCCCACAAGGAAGGTTACTTTTCTG
CACTGTAAGGAGGTGCAGGAACAAGGGGTGGGCAAGACTGCTGCCAGCCGCCGCGGTAATAGCAGCATCCCGAGTGGTAG
TCAGTTTTATTGGGCTTAAAGTGTTCGTAGCCTGCCATGTAAGTCTGCTGTGAAATCCAGGTGCTCAACATCTGGGAGTG
CAGCGGATACTGCATGGCTAGGGACCGGACGGCGTCGAGGCTATTCCAGGAGTAGGAGTGAAATCCAAAAATTCCTGGAG
GAGCACCTGTGGCGAAAGCGCTCGACGAGTACGGATCCGACGGTGAGGAACGAAAGCCGGGGGAGCAAAGC
>Otu121
CCAGGAATCTTGCACAATGGGGGAAACCCTGATGCAGCGACGCCGCGTGGAGGATGAAGGTCGAAAGATCGTAAACTCCT
TTTGCATAGGAACAATGTGAGGGTACTATGCGAATAAGTCACTGCCAACTTCGTGCCAGCAGCAGCGGTTATACGGGGGT
GACAAACGTTATCCGGATTTATTGGGCGTAAAGAGATGCGTAGGCGTTTGATTAAGTCCTATGTTAAATCTCTCAGCTTA
ACTGAGAAAATGCGTAGGATACTGATCAAATAGAGGGGATCAGGGGAAAGCAGAATTCACCGAGTACTAGTGAAATGGGT
TGATACGGTGAGGAATGCCAGAGGCGAAGGCGGCTTTCTAGGATTCTCCTGACGCTAAGGCTCGAAAGCGTGGGTATCAA
ACC
>Otu122
TGGGGAATCTTCCGCAATGGACGAAAGTCTGACGGAGCAACGCCGCGTGAGTGATGACGGCCTTCGGGTTGTAAAGCTCT
GTTAATCGGGACGAAAGGCCTTCTTGCGAACAGTTAGAAGGATTGACGGTACCGGAATAGAAAGCCACGGCTAACTACGT
GCCAGCAGCCGCGGTAATACGTAGGTGGCAAGCGTTGTCCGGAATTATTGGGCGTAAAGCGCGCGCAGGCGGATCAGTCA
GTCTGTCTTAAAAGTTCGGGGCTTAACCCCGTGATGGGATGGAAACTGCTGATCTAGAGTATCGGAGAGGAAAGTGGAAT
TCCTAGTGTAGCGGTGAAATGCGTAGATATTAGGAAGAACACCAGTGGCGAAGGCGACTTTCTGGACGAAAACTGACGCT
GAGGCGCGAAAGCCAGGGGAGCGAACG
>Otu123
TGGGGAATATTGCACAATGGGGGCAACCCTGACGCAGCCATGCCGCGTGAATGAAGAAGGCCTTCGGGTTGTAAAGTTCT
TTCGGTAGCGAGGAAGGCATTTAGTTTAATAGACTAAGTGATTGACGTTAACTACAGAAGAAGCACCGGCTAACTCCGTG
CCAGCAGCCGCGGTAATACGGAGGGTGCGAGCGTTAATCGGAATAACTGGGCGTAAAGGGCACGCAGGCGGTGACTTAAG
TGAGGTGTGAAAGCCCCGGGCTTAACCTGGGAATTGCATTTCATACTGGGTCGCTAGAGTACTTTAGGGAGGGGTAGAAT
TCCACGTGTAGCGGTGAAATGCGTAGAGATGTGGAGGAATACCGAAGGCGAAGGCAGCCCCTTGGGAATGGACTGACGCT
CATGTGCGAAAGCGTGGGGAGCAAACA
>Otu124
TGGGGAATATTGCACAATGGGCGCAAGCCTGATGCAGCAACGCCGCGTGAGGGATGACGGCCTTCGGGTTGTAAACCTCT
TTTAGCAGGGAAGAAGCGAAAGTGACGGTACCTGCAGAAAAAGCGCCGGCTAACTACGTGCCAGCAGCCGCGGTAATACG
TAGGGCGCAAGCGTTGTCCGGAATTATTGGGCGTAAAGAGCTCGTAGGCGGTCTGTCGCGTCTGCTGTGAAATCCCGAGG
CTCAACCTCGGGCTTGCAGTGGGTACGGGCAGACTAGAGTGCGGTAGGGGAGAATGGAATTCCTGGTGTAGCGGTGGAAT
GCGCAGATATCAGGAGGAACACCGATGGCGAAGGCAGTTCTCTGGGCCGTAACTGACGCTGAGGAGCGAAAGCGTGGGGA
GCGAACA
>Otu125
TGGGGAATATTGGACAATGGGCGAAAGCCTGATCCAGCCATGCCGCGTGAACGACGAAGGCCTTCGGGTTGTAAAGTTCT
TTTCTGAGGGAAGAAAAGCCGAAACAGGAAATGGTTTCGGTTTGACGGTACCTCAGGAATAAGGGACGGCTAACTCCGTG
CCAGCAGCCGCGGTAATACGGAGGTCCCGAGCGTTGTTCGGAATTACTGGGCGTAAAGGGAGCGTAGGCGGACAGGTCAG
TCGGAAGTGAAAATCTGGGGCTCAACCCCGGACCTGCTTCGGATACTGCCTGTCTTGAGTTCGCGAGAGGAAGATGGAAT
TCAGGGTGTAGCGGTGAAATGCACAGATATCCTGAGGAACACCGGTGGCGAAAGCGGTCTTCTGGCGCGAAACTGACGCT
GAGGCGCGAAAGCGTGGGGAGCAAACA
>Otu126
ATCATTCGCAATGGGCGCAAGCCTGACGATGCGACGCCGCGTGGACGAAGAAGGCCTTCGGGTTGTAAAGTCCTTTGAGC
AGGGACGAACGCTTCCCTATGAATAGTAGGTGAAGTCTGACGGTACCTGCAGAACAAGCCACGGCTAATCTCGTGCCAGC
AGCCGCGGTAAGACGAGAGTGGCTAGCGTTGTTCGGATTTACTGGGCGTAAAGGGGGTCTAGGTGGCATGGTAAGTCTTC
TGTGAAAGCCCGGGGCTCAACCTCGGACCTGCAGGGGAAACTGCCGTGCTCGAGCATGTGAGACGCGTGCGGAATACTGG
GTGTAGCGGTGAAATGCGTAGATATCCAGTAGAACACCGGAGGCGAAAGCGGCCCGCGAGCACAGTGCTGACACTGAAGC
GCGAAAGCGTGGGGAGCAAACA
>Otu127
TGGGGAATATTGGTCAATGGGCGAGAGCCTGAACCAGCCAAGTCGCGTGCAGGAAGAATGTCCTATGGATTGTAAACTGC
TTTTTCAGGGGAATAAAGTGCTCCACGTGTGGAGTTTTGTATGTACCCTGCGAATAAGGATCGGCTAACTCCGTGCCAGC
AGCCGCGGTAATACGGAGGATCCGAGCGTTATCCGGATTTATTGGGTTTAAAGGGTGCGTAGGCGGGATAATAAGTCAGT
GGTGAAAGTTTGCAGCTTAACTGTAAAATTGCCGTTGAAACTGTTGTTCTTGAGTGTAGAAGAGGTAGGCGGAATGTGTT
GTGTAGCGGTGAAATGCATAGATATAACACAGAACCCCGATTGCGAAGGCAGCTTACCGGACTACCACTGACGCTGATGC
ACGAAAGCGTGGGGATCAAACA
>Otu128
TGGGGAATATTGGGCAATGGAGGCAACTCTGACCCAGCCATGCCGCGTGCAGGAAGACGGCCCTCTGGGTTGTAAACTGC
TTTTAAGTAGGAGGAAAGTGCAGCTTGCGAGCTGTTTTGACGTTACTACTAGAATAAGCCACGGCTAACTACGTGCCAGC
AGCCGCGGTAATACGTAGGTGGCGAGCGTTATCCGGATTTATTGGGTTTAAAGGGTGCGTAGGCGGCTTGATAAGTCAGT
GGTTAAAGGTAGCAGCTTAACTGTTTTACATGCCATTGATACTGTTTAGCTTGAGTTATCAGAAGGTAGATGGAATTCCT
GGTGTAGCGGTGAAATGCTTAGATATCAGGAGGAACACCGATTGCGAAGGCATTCTACTGCAGATAAACTGACGCTGAGG
CACGAAAGCGTGGGGATCAAACA
>Otu129
TGGGGAATATTGCGCAATGGGCGAAAGCCTGACGCAGCGACGCCGCGTGAGTGATGAAGGCCTTCGGGTTGTAAAGCTCT
GTGGGGAGAGAAGAATAAGTGCAGGCGAATACCCTGCATGATGACGGTATCTCCTTAGCAAGCACCGGCTAACTCTGTGC
CAGCAGCCGCGGTAAGACAGAGGGTGCAAACGTTGTTCGGAATTACTGGGCGTAAAGCGAGTGTAGGCGGTTCTCAAAGT
CGGATGTGAAAGCCCCGGGCTCAACCCGGGAAGTGCACCCGATACTGGAGAGCTAGAGTGTCGGAGAGGTTGGTGGAATT
CTCGGTGTAGAGGTGAAATTCGTAGATATCGAGAGGAACACCGGTGGCGAAGGCGGCCAACTGGACGAACACTGACGCTG
AGACTCGAAAGCGTGGGGAGCAAACA
>Otu130
TGGGGAATTTTCCGCAATGGGCGAAAGCCTGACGGAGCCATGCCGCGTGCAGGATGAAGGCCCTTGGGTTGTAAACTGCT
GTGGTAGTTATCTAATAAATGAAGTGACTACTAGAAAGAGGTTGCTAACTCTGTGCCAGCAGCAGCGGTGATACAGAGAC
CTCAAGCGTTATCCGGAATTATTGGGCGTAAAGCGTTCCGATCGGTGGTTAGATGTGTCTAAAATTAAATACCGAAGCTT
AACTTCGTGTTCGTTTTAGAAACTATCTAACTAGAAGAATAAAGAGGTGGCTGGAACTCTGCAAGTACCGGTGAAATGGG
TTGATATGCAGGGGAACACCGAAAGCGAAGGCAGGCCACTAGGTATTTCTTGACACTGCTAGGACGAAAGCGTGGGGAGC
GAACC
>Otu131
TGGGGAATCTTGCGCAATGCGCGAAAGCGTGACGCAGCAACGCCGCGTGTGGGAAGAAGGCTTTAGGGTTGTAAACCACT
TTCGGTTGGGACGAAGCTTCGGTCGTTAATAGCGGTTTGGAGTGACGGTACCTTCATAAGAAGCCCCGGCTAACTACGTG
CCAGCAGCCGCGGTAATACGTAGGGGGCGAGCGTTGTCCGGAATCATTGGGCGTAAAGAGCGTGTAGGCGGTTCTGTAAG
TCTGCTGTGAAAGTCCAGGGCTTAACCCTGGGATGCCGGTGGATACTGCAGAACTTGAGTCCGGAAGAGGCAAGTGGAAT
TCCTGGTGTAGCGGTGAAATGCGCAGATATCAGGAGGAACACCAATAGCGAAGGCAGCTTGCTGGGACGTGACTGACGCT
GAGGCGCGAAAGCGTGGGGAGCAAACA
>Otu132
TGGGGAATATTGGACAATGGGCGAAAGCCTGACCCAGCGACGCCGCGTGGGGGATGAAGGCCTTCGGGTTGTAAACCCCT
GTCAGGGGGGACGAAAGCCTGCCGGTGAAGAGCTGGCGGGTCTGACGGTACCTCCAAAGGAAGCCCCGGCTAACTCCGTG
CCAGCAGCCGCGGTAATACGGAGGGGGCGAGCGTTATTCGGAATTACTGGGCGTAAAGCGCGCGCAGGTGGCTGGGTAAG
TGGCAGGTGAAAGCCCTTGGCTCAACCGAGGAATTGCCTGCCAAACTGCTCTGCTTGAGGCCGGGAGGGGGAAGCGGAAT
TCCTGGTGTAGCGGTGAAATGCGTAGATACCAGGAGGAACACCGGTGGCGAAGGCGGCTTCCTGGACCGGTTCTGACGCT
CATGCGCGAAAGCGTGGGGAGCAAACA
>Otu133
TGGGGAATCTTCCGCAATGGACGAAAGTCTGACGGAGCAACGCCGCGTGAGTGAAGACGGCCTTCGGGTTGTAAAGCTCT
GTGATCCGGGACGAAAGAGCCTAAGGTAAATAGCCTAAGGAAGTGACGGTACCGGAAAAGCAAGCCACGGCTAACTACGT
GCCAGCAGCCGCGGTAATACGTAGGTGGCAAGCGTTGTCCGGAATTATTGGGCGTAAAGCGCGCGCAGGCGGCTTCCTAA
GTCCATCTTAAAAGTGCGGGGCTTAACCCCGTGATGGGATGGAAACTGGGAAGCTGGAGTATCGGAGAGGAAAGTGGAAT
TCCTAGTGTAGCGGTGAAATGCGTAGAGATTAGGAAGAACACCGGTGGCGAAGGCGACTTTCTGGACGATAACTGACGCT
GAGGCGCGAAAGCGTGGGGAGCAAACA
>Otu134
TGGGGAATATTGGACAATGGGCGAAAGCCTGATCCAGCCATGCCGCGTGAGTGATGAAGGCCCTAGGGTTGTAAAGCTCT
TTTACCAGGGATGATAATGACAGTACCTGGAGAATAAGCTCCGGCTAACTCCGTGCCAGCAGCCGCGGTAATACGGAGGG
AGCTAGCGTTGTTCGGAATTACTGGGCGTAAAGCGTACGTAGGCGGTTATTCAAGTCAGAGGTGAAAGCCCGGGGCTCAA
CCCCGGAACTGCCTTTGAAACTAGATAGCTAGAATCTTGGAGAGGTCAGTGGAATTCCGAGTGTAGAGGTGAAATTCGTA
GATATTCGGAAGAACACCAGTGGCGAAGGCGACTGACTGGACAAGTATTGACGCTCAGGTACGAAAGCGTGGGGAGCAAA
CA
>Otu135
TGGGGAATCTTGGGCAATGGGCGAAAGCCTGACCCAGTGACGCCGCGTGTGCGATGAAGGTCTTCGGACTGTAAAGCACT
TTTCTGGGAGATGAGAAAGGACAGTACCCCAGGAATAAGCCTCGGCTAACTACGTGCCAGCAGCCGCGGTAAAACGTAGG
AGGCAAGCGTTACCCGGATTTACTGGGCGTAAAGCGCGTGTAGGCGGTTCGGCAAGTTGGATGTGAAAGCTCCTGGCTCA
ACTGGGAGATGTCGTTCAATACTACCGAACTAGAGGGCATCAGAGGAAGGTGGAATTCCCGGTGTAGTGGTGAAATGCGT
AGATATCGGGAGGAACACCAGTGGCGAAGGCGGCCTTCTGGGATGCACCTGACGCTGAGAAGCGAAAGCTAGGGGAGCAA
ACA
>Otu136
TAGGGAATCTTCCGCAATGGACGAAAGTCTGACGGAGCAACGCCGCGTTAGTGAAGAAGGATTTCGGTTCGTAAAACTCT
GTTGTTAGAGAAGAACAGCGCATAGAGTAACTGTTATGCGTGTGACGGTATCTAACCAGAAAGCCACGGCTAACTACGTG
CCAGCAGCCGCGGTAATACGTAGGTGGCAAGCGTTGTCCGGATTTATTGGGCGTAAAGCGAGCGCAGGCGGTCAATTAAG
TCTGATGTGAAAGCCCCCGGCTCAACCGGGGAGGGTCATTGGAAACTGGTTGACTTGAGTGCAGAAGAGGAGAGTGGAAT
TCCATGTGTAGCGGTGAAATGCGTAGATATATGGAGGAACACCAGTGGCGAAGGCGACTCTCTGGTCTGTAACTGACGCT
GAGGCTCGAAAGCGTGGGTAGCAAACA
>Otu137
TGGGGAATATTGGACAATGGGCGAAAGCCTGATCCAGCAATGCCGCGTGAGTGAAGAAGGCCTTAGGGTTGTAAAGCTCT
TTTACCCGGGACGATAATGACGGTACCGGGAGAATAAGCCCCGGCTAACTCCGTGCCAGCAGCCGCGGTAATACGGAGGG
GGCAAGCGTTGTTCGGAATTACTGGGCGTAAAGCGCACGTAGGCGGCGGTTCAAGTCAGAGGTGAAAGCCCGGGGCTCAA
CTCCGGAACTGCCTTTGAAACTAGATCGCTTGAACATCGGAGAGGCGAGTGGAATTCCGAGTGTAGAGGTGAAATTCGTA
GATATTCGGAAGAACACCAGTGGCGAAGGCGACTCGCTGGACGATTATTGACGCTGAGGTGCGAAAGCGTGGGGAGCAAA
CA
>Otu138
TGGGGAATATTGGACAATGGGCGCAAGCCTGATCCAGCCATGCCGCGTGTGTGAAGAAGGCCTTCGGGTTGTAAAGCACT
TTTATCCGGAAAGAAAAGCGCTGGGTTAATACCCTGGTGTCCTGACGGTACCGGAAGAATAAGCACCGGCTAACTTCGTG
CCAGCAGCCGCGGTAATACGAAGGGTGCAAGCGTTACTCGGAATTACTGGGCGTAAAGCGTGCGTAGGTGGTTTGTTAAG
TCTGATGTGAAAGCCCTGGGCTCAACCTGGGAATTGCATTGGATACTGGCAGGCTAGAGTGCGGTAGAGGGTAGTGGAAT
TCCCGGTGTAGCAGTGAAATGCGTAGAGATCGGGAGGAACATCTGTGGCGAAGGCGACTACCTGGACCAGCACTGACGCT
GAGGCACGAAAGCGTGGGGAGCAAACA
>Otu139
TGGGGAATATTGGACAATGGGCGAAAGCCTGATCCAGCCATGCCGCGTGTGTGAAGAAGGTCTTCGGATTGTAAAGCACT
TTAAGTTGGGAGGAAGGGCAGTAGATTAATACTCTGCTGTTTTGACGTTACCAACAGAATAAGCACCGGCTAACTCTGTG
CCAGCAGCCGCGGTAATACAGAGGGTGCAAGCGTTAATCGGAATTACTGGGCGTAAAGCGCGCGTAGGCGGCTAGGTAAG
ATGGGTGTGAAATCCCCGGGCTCAACCTGGGAACTGCATCCATAACTGCCTGGCTAGAGTACAGTAGAGGGTGGTGGAAT
TTCCTGTGTAGCGGTGAAATGCGTAGATATAGGAAGGAACACCAGTGGCGAAGGCGACCACCTGGACTGATACTGACGCT
GAGGTGCGAAAGCGTGGGGAGCAAACA
>Otu140
TAGGGAATATTGGGCAATGGACGCAAGTCTGACCCAGCCATGCCGCGTGCAGGAAGACGGCCTTATGGGTTGTAAACTGC
TTTTGTCAGGGAATAAAAGCCTGTACGGGATACGGGTTTGCAGGTACCTGAAGAATAAGCATCGGCTAACTCCGTGCCAG
CAGCCGCGGTAATACGGAGGATGCGAGCGTTATCCGGATTCATTGGGTTTAAAGGGTGCGCAGGCGGGCGAATAAGTCAG
GGGTGAAATTCCACGGCTCAACTGTGGGTCTGCCTTTGATACTGTTTGTCTTGAGTTTAGTTGAGGTGGGCGGAATGTAG
CATGTAGCGGTGAAATGCATAGATATGCTACAGAACACCGATAGCGAAGGCAGCTCACCAAGCTATAACTGACGCTCATG
CACGAAAGCGTGGGGATCAAACA
>Otu141
TGGGGAATATTGCGCAATGGGCGAAAGCCTGACGGAGCAATGCCGCGTGAGGGAAGAAGGCCCTCGGGTTGTAAACCTCT
GTCCTTTTAGAAGAGAGCCAAGTGTGTAAAAAATGCACTTGGAGGACGGTATAAAAGGAGGAAGCCCCGGCTAACTACGT
GCCAGCAGCCGCGGTAATACGTAGGGGGCAAGCGTTGTCCGGAATCACTGGGCGTAAAGCGTGCGCAGGCGGGCTAAAAA
GTCAACCGTGAAATATCCGGGCTCAACCCGGAGGGTGCAGTTGAAACTCTTAGCCTTGAGTACGGGAGAGGGGAATGGAA
TTCCTAGTGTAGCGGTGAAATGCGTAGATATTAGGAGGAACACCAGTGGCGAAGGCGATTCCCTGGACCGAAACTGACGC
TGAGGCACGAAAGCGTGGGGAGCAAACA
>Otu142
TGAGGAATATTGGTCAATGGACGAAAGTCTGAACCAGCCAAGTAGCGTGCAGGATGACGGCCCTCTGGGTTGTAAACTGC
TTTTAGTTGGGAATAAAAAAGAGGACGTGTCCTCTATTGTATGTACCTTCAGAAAAAGGACCGGCTAATTCCGTGCCAGC
AGCCGCGGTAATACGGAAGGTCCAGGCGTTATCCGGATTTATTGGGTTTAAAGGGAGCGTAGGCGGATTATTAAGTCAGT
GGTGAAAGACGGTGGCTCAACCATCGTTAGCCATTGAAACTGGTAGTCTTGAGTGCAGACAGGGATGCTGGAACTCGTGG
TGTAGCGGTGAAATGCTTAGATATCACGATGAACTCCAATCGCGAAGGCAGGTGTCCGGGCTGCAACTGACGCTGAGGCT
CGAAAGTGTGGGGATCAAACA
>Otu143
TGGGGAATATTGCACAATGGGCGAAAGCCTGATGCAGCGACGCCGCGTGAGGGATGACGGCCTTCGGGTTGTAAACCTCT
TTCAGTAGGGAAGAAGCGAAAGTGACGGTACCTACAGAAGAAGCACCGGCTAACTACGTGCCAGCAGCCGCGGTAATACG
TAGGGTGCGAGCGTTATCCGGAATTATTGGGCGTAAAGAGCTCGTAGGCGGTTTGTCGCGTCTGTCGTGAAAGTCCGGGG
CTTAACCCCGGATCTGCGGTGGGTACGGGCAGACTAGAGTGCAGTAGGGGAGACTGGAATTCCTGGTGTAGCGGTGGAAT
GCGCAGATATCAGGAGGAACACCGATGGCGAAGGCAGGTCTCTGGGCTGTAACTGACGCTGAGGAGCGAAAGCATGGGGA
GCGAACA
>Otu144
TGGGGAATATTGGACAATGGGGGCAACCCTGATCCAGCCATGCCGCGTGTGTGAAGAAGGCCTTCGGGTTGTAAAGCACT
TTCAGCGGGGAGGAAAGCATCAAGGTTAATACCCTTGGTGTGTGACGTTACTCGCAGAAGAAGCACCGGCAAACTCCGTG
CCAGCAGCCGCGGTAATACGGAGGGTGCGAGCGTTAATCGGAATTACTGGGCGTAAAGCGCGCGTAGGCGGTCTGTTAAG
CCAGATGTGAAATCCCCGGGCTCAACCTGGGAACTGCATCTGGAACTGGCAGGCTAGAGTACAGTAGAGGAAGGTGGAAT
TCCACGTGTAGCGGTGAAATGCGTAGATATGTGGAGGAACATCAGTGGCGAAGGCGGCCTTCTGGACTGATACTGACGCT
GAGGTGCGAAAGCGTGGGGAGCAAACA
>Otu145
TGGGGAATCTTCCACAATGGACGAAAGTCTGATGGAGCAACGCCGCGTGAGTGAAGAAGGTTTTCGGATCGTAAAACTCT
GTTGTTGGAGAAGAACGTATTTGATAGTAACTGATCAGGTAGTGACGGTATCCAACCAGAAAGCCACGGCTAACTACGTG
CCAGCAGCCGCGGTAATACGTAGGTGGCAAGCGTTGTCCGGATTTATTGGGCGTAAAGCGAGCGCAGGCGGTTTCTTAAG
TCTGATGTGAAAGCCTTCGGCTCAACCGAAGAAGTGCATCGGAAACTGGGAAACTTGAGTGCAGAAGAGGACAGTGGAAC
TCCATGTGTAGCGGTGAAATGCGTAGATATATGGAAGAACACCAGTGGCGAAGGCGGCTGTCTGGTCTGTAACTGACGCT
GAGGCTCGAAAGCATGGGGAGCAAACA
>Otu146
TGGGGAATATTGCACAATGGGCGAAAGCCTGATGCAGCCACGCCGCGTGAGGGATGAAGGCCTTCGGGTTGTAAACCTCT
TTCAGTAGGGAAGAAGCGAAAGTGACGGTACCTGCAGAAGAAGCACCGGCTAACTACGTGCCAGCAGCCGCGGTAATACG
TAGGGTGCAAGCGTTGTCCGGAATTATTGGGCGTAAAGAGCTCGTAGGCGGTTTGTCGCGTCTGGTGTGAAAACTCAAGG
CTCAACCTTGAGCTTGCATCGGGTACGGGCAGACTAGAGTGTGGTAGGGGTGACTGGAATTCCTGGTGTAGCGGTGGAAT
GCGCAGATATCAGGAGGAACACCGATGGCGAAGGCAGGTCACTGGGCCACTACTGACGCTGAGGAGCGAAAGCATGGGGA
GCGAACA
>Otu147
TGGGGAATATTGCACAATGGGCGGAAGCCTGATGCAGCGACGCCGCGTGAGGGATGACGGCCTTCGGGTTGTAAACCTCT
TTCAGCAGGGACGAAGCGTAAGTGACGGTACCTGCAGAAGAAGCGCCGGCCAACTACGTGCCAGCAGCCGCGGTAAGACG
TAGGGCGCGAGCGTTGTCCGGATTTATTGGGCGTAAAGAGCTCGTAGGCGGCTTGTCGCGTCGACTGTGAAAACCCGCGG
CTCAACTGCGGGCCTGCAGTCGATACGGGCAGGCTAGAGTTCGGTAGGGGAGACTGGAATTCCTGGTGTAGCGGTGAAAT
GCGCAGATATCAGGAGGAACACCGGTGGCGAAGGCGGGTCTCTGGGCCGTTACTGACGCTGAGGAGCGAAAGCGTGGGGA
GCGAACA
>Otu148
TAGGGAATCTTCCGCAATGGGCGCAAGTCTGACGGAGCAACGCCGCGTGAGTGAAGAAGGTTTTCGGATCGTAAAACTCT
GTTGTTAGAGAAGAACAAGTGCTAGAGTAACTGTTAGCGCCTTGACGGTATCTAACCAGAAAGCCACGGCTAACTACGTG
CCAGCAGCCGCGGTAATACGTAGGTGGCAAGCGTTGTCCGGATTTATTGGGCGTAAAGCGAGCGCAGGCGGTTCCTTAAG
TCTGATGTGAAAGCCCCCGGCTCAACCGGGGAGGGTCATTGGAAACTGGGGAACTTGAGTGCAGAAGAGGAGAGTGGAAT
TCCATGTGTAGCGGTGAAATGCGTAGATATATGGAGGAACACCAGTGGCGAAGGCGACTCTCTGGTCTGTAACTGACGCT
GAGGCTCGAAAGCGTGGGTAGCAAACA
>Otu149
TGGGGAATATTGGACAATGGGCGCAAGCCTGATCCAGCCATGCCGCGTGTGTGAAGAAGGTCTTCGGATTGTAAAGCACT
TTCGACAGGGACGATGATGACGGTACCTGTAGAAGAAGCCCCGGCTAACTTCGTGCCAGCAGCCGCGGTAATACGAAGGG
GGCTAGCGTTGCTCGGAATTACTGGGCGTAAAGGGCGCGTAGGCGGCTCTGTTAGTCAGGCGTGAAATTCCTGGGCTCAA
CCTGGGGACTGCGCTTGATACGGCGGGGCTAGAATGTGGAAGAGGGTCGTGGAATTCCCAGTGTAGAGGTGAAATTCGTA
GATATTGGGAAGAACACCGGTGGCGAAGGCGGCGACCTGGTCCATTATTGACGCTGAGGCGCGACAGCGTGGGGAGCAAA
CA
>Otu150
TGGGGAATTTTGGACAATGGGCGCAAGTCTGATCCAGCCATTCCGCGTGCAGGATGAAGGCCCTCGGGTTGTAAACTGCT
TTTGTACAGAACGAAAAGGTCCTGGTTAATACCTGGGGCTCATGACGGTACTGTAAGAATAAGCACCGGCTAACTACGTG
CCAGCAGCCGCGGTAATACGTAGGGTGCAAGCGTTAATCGGAATTACTGGGCGTAAAGCGTGCGCAGGCGGTGATGTAAG
ACAGAGGTGAAATCCCCGGGCTCAACCTGGGAACTGCCTTTGTGACTGCATCGCTGGAGTACGGCAGAGGGGGATGGAAT
TCCGCGTGTAGCAGTGAAATGCGTAGATATGCGGAGGAACACCGATGGCGAAGGCAATCCCCTGGGCCTGTACTGACGCT
CATGCACGAAAGCGTGGGGAGCAAACA
>Otu151
TGGGGAATTTTGGACAATGGGCGAAAGCCTGATCCAGCCATGCCGCGTGCGGGAAGAAGGCCTTCGGGTTGTAAACCGCT
TTTGTCAGGGAAGAAACGCTCTGGGCTAATACCCTGGGGTAATGACGGTACCTGGAGAATAAGCACCGGCTAACTACGTG
CCAGCAGCCGCGGTAATACGTAGGGTGCAAGCGTTAATCGGAATTACTGGGCGTAAAGCGTGCGCAGGCGGCTTTGCAAG
ACAGATGTGAAATCCCCGGGCTCAACCTGGGAACTGCATTTGTGACTGCATGGCTAGAGTGCGGCAGAGGGGGATGGAAT
TCCGCGTGTAGCAGTGAAATGCGTAGATATGCGGAGGAACACCGATGGCGAAGGCAATCCCCTGGGCCTGTACTGACGCT
CATGCACGAAAGCGTGGGGAGCAAACA
>Otu152
TGGGGAATCTTCCGCAATGGGCGCAAGCCTGACGGAGCGACGCCGCGTGGACGATGAAGGCCGCAAGGTTGTAAAGTCCT
TTTCTCTGTGAAGAATAACTGGGGGAGGAAATGCCCCTGGGATGACGTTAGCAGAGGAATAAGCCCCGGCTAATTACGTG
CCAGCAGCCGCGGTAATACGTAAGGGGCGAGCGTTGTTCGGAATTATTGGGTGTAAAGGGCGCGTAGGCGGCTTAGCAAG
TCTGGTGTGTAAGGCTACAGCTTAACTGTAGTTAGGCGCTGGAAACGGGTAGGCTAGAGTGCAGGAGAGGGAGCTGGAAT
TCCAGGTGTAGGGGTGAAATCTGTAGAGATCTGGAAGAACACCGGTGGCGAAGGCGAGCTCCTGGACTGTAACTGACGCT
GAGGCGCGAAAGCGTGGGGAGCGAACA
>Otu153
TGGGGAATATTGGACAATGGGCGCAAGCCTGATCCAGCAATGCCGCGTGGGTGAAGAAGGCCTTCGGGTTGTAAAGCCCT
TTTGTACGGGAAGAAAGCCGCTGGGCTAATACCCTGGTGGGATGACGGTACCGTAAGAATAAGCACCGGCTAACTTCGTG
CCAGCAGCCGCGGTAATACGAAGGGTGCAAGCGTTACTCGGAATTACTGGGCGTAAAGCGTGCGTAGGCGGTTTGTTAAG
TCCGTTGTGAAAGCCCTGGGCTCAACCTGGGAACTGCAGTGGATACTGGCAGGCTAGAGTGCGGTAGAGGATGGTGGAAT
TCCCGGTGTAGCGGTGAAATGCGTAGAGATCGGGAGGAACACCGATGGCGAAGGCAGCCATCTGGACCAGAACTGACGCT
GAGGCACGAAAGCGTGGGGAGCAAACA
>Otu154
TGGGGAATTTTCGGCAATGGGGGAAACCCTGACCGAGCAACGCCGCGTGAATGACGAAGTACTTCGGTATGTAAAGTTCT
TTTATCAGGGAAGAATGGCAAGTGGAAAAACTTGATTGACGGTACCTGATGAATAAGCCCCGGCTAACTATGTGCCAGCA
GCCGCGGTAATACATAGGGGGCAAGCGTTATCCGGAATTATTGGGCGTAAAGGGTGCGTAGGCGGTCATTTAAGTCTTTG
GTGTAAGTGCAGTGCTCAACGCTGTGATGCTAAAGAAACTGGATGACTTGAGTGTGGTAGAGGCAAGTGGAATTCCATGT
GTAGCGGTAAAATGCGTAGATATATGGAGGAACACCAGTGGCGAAGGCGGCTTGCTGGGCCACAACTGACGCTGAGGCAC
GAAAGCGTGGGGAGCAAACA
>Otu155
TGGGGAATATTGGACAATGGGGGCAACCCTGATCCAGCCATGCCGCGTGTGTGAAGAAGGCCTGAGGGTTGTAAAGCACT
TTTAGTAAGGAGGAAGGTTAGATAGTTAATACCTGTTTAGCTTGACGTTACTTACAGAAAAAGCACCGGCTAACTCTGTG
CCAGCAGCCGCGGTAATACAGAGGGTGCAAGCGTTATTCGGAATTACTGGGCGTAAAGCGCGCGTAGGCGGATTGTTAAG
TCAGTTGTGAAAGCCCTGGGCTCAACCTAGGAATGGCGATTGAAACTGGCAGTCTAGAGTTTAGTAGAGGGAAGGGGAAT
TTCTGGAGTAGCAGTGAAATGCGTAGATATCAGAAGGAACATCAGTGGCGAAGGCGCCTTCCTGGACTAATACTGACGCT
GAGGTGCGAAAGCGTGGGGAGCAAACG
>Otu156
TAGGGAATATTGGTCAATGGAGGCAACTCTGAACCAGCCATGCCGCGTGAAGGATGAAGGCCCTCTGGGTTGTAAACTTC
TTTTGTAAGGGAAGAAATGCAGACATTCTTGTTTGTTTGACGGTACCTTAAGAATAAGCACCGGCTAACTCCGTGCCAGC
AGCCGCGGTAATACGGAGGGTGCAAGCGTTATCCGGATTCACTGGGTTTAAAGGGTGCGTAGGCGGGCAGGTAAGTCAGT
GGTGAAATCTTCGAGCTTAACTCGGAAACTGCCGTTGATACTATCTGTCTTGAATACCCGGGAGGTGAGCGGAATATGTC
ATGTAGCGGTGAAATGCTTAGATATGACATAGAACACCAATTGCGAAGGCAGCTCACTACAGGGTCATTGACGCTGAGGC
ACGAAAGCGTGGGGATCAAACA
>Otu157
TGGGGAATATTGGACAATGGGCGAAAGCCTGATCCAGCAATGCCGCGTGAGTGATGAAGGCCTTAGGGTTGTAAAGCTCT
TTCACCAGGGATGATAATGACAGTACCTGGAGAATAAGCTCCGGCTAACTCCGTGCCAGCAGCCGCGGTAATACGGAGGG
AGCTAGCGTTGTTCGGAATTACTGGGCGTAAAGAGTACGTAGGCGGTGATTCAAGTCAGAGGTGAAAGCCTGGAGCTCAA
CTCCAGAACTGCCTTTGAAACTAGATCGCTAGAATTATGGAGAGGTTAGTGGAATTCCGAGTGTAGAGGTGAAATTCGTA
GATATTCGGAAGAACACCAGTGGCGAAGGCGACTAACTGGACATGTATTGACGCTGAGGTACGAAAGCGTGGGGAGCAAA
CA
>Otu158
TGGGGAATATTGGACAATGGGTTAGCGCCTGATCCAGCCATCCCGCGTGAAGGACGACGGCCCTATGGGTTGTAAACTTC
TTTTGTATAGGGATAAACCTACTCTCGTGAGAGTAGCTGAAGGTACTATACGAATAAGCACCGGCTAACTCCGTGCCAGC
AGCCGCGGTAATACGGAGGGTGCAAGCGTTATCCGGATTTATTGGGTTTAAAGGGTCCGTAGGCGGATCTGTAAGTCAGT
GGTGAAATCTCACAGCTTAACTGTGAAACTGCCATTGATACTGCAGGTCTTGAGTAAATTTGAAGTGGCTGGAATAAGTA
GTGTAGCGGTGAAATGCATAGATATTACTTAGAACACCAATTGCGAAGGCAGGTCACTAAGATTTAACTGACGCTGATGG
ACGAAAGCGTGGGGAGCGAACA
>Otu159
TGGGGAATATTGGTCAATGGACGCAAGTCTGAACCAGCCATGCCGCGTGAAGGATGAAGGTCCTCAGGATTGTAAACTTC
TTTTATCTGGGACGAAAAAGGGGCATTCTTGCTCAACTGACGGTACCAGAGGAATAAGCACCGGCTAACTCCGTGCCAGC
AGCCGCGGTAATACGGAGGGTGCAAGCGTTATCCGGATTCACTGGGTTTAAAGGGTGCGTAGGCGGGTAGGTAAGTCAGT
GGTGAAATCTTCGAGCTCAACTCGGAAATTGCCGTTGATACTATTTATCTTGAATATCGTTGAGGTTTGCGGAATATGTC
ATGTAGCGGTGAAATGCTTAGAGATGACATAGAACACCTATTGCGAAGGCAGCAGGCTAAACGAAGATTGACGCTGAGGC
ACGAAAGCGTGGGGATCAAACA
>Otu160
TGGGGAATATTGCACAATGGGCGAAAGCCTGATGCAGCAACGCCGCGTGAGCGATGAAGGCCTTCGGGTCGTAAAGCTCT
GTCCTATGGGAAGATAATGACGGTACCATAGGAGGAAGCCCCGGCTAACTACGTGCCAGCAGCCGCGGTAATACGTAGGG
GGCAAGCGTTATCCGGAATTACTGGGCGTAAAGGGTGCGTAGGCGGTTTATCAAGTCAGGGGTGAAAGGCTACGGCTCAA
CCGTAGTAAGCCTCTGAAACTGGTGAACTTGAGTGTAGGAGAGGAAAGTGGAATTCCCAGTGTAGCGGTGAAATGCGTAG
ATATTGGGAGGAACACCAGTGGCGAAGGCGACTTTCTGGACTGTAACTGACGCTGAGGCACGAAAGCGTGGGGAGCAAAC
A
>Otu161
TGGGGAATATTGCACAATGGGCGAAAGCCTGATGCAGCAACGCCGCGTGCGGGATGACGGCCTTCGGGTTGTAAACCGCT
TTCGGTAGGGACGAAGCGAAAGTGACGGTACCTACAGAAGAAGCACCGGCCAACTACGTGCCAGCAGCCGCGGTGATACG
TAGGGTGCGAGCGTTGTCCGGAATTATTGGGCGTAAAGGGCTTGTAGGCGGTTCGTCACGTCGAAAGTGAAAACTCAGGG
CTTAACCCTGAGCCTGCTTTCGATACGGGCGAACTAGAGGAATGCAGGGGAGAACGGAATTCCTGGTGGAGCGGTGGAAT
GCGCAGATATCAGGAGGAACACCGGTGGCGAAGGCGGTTCTCTGGGCATTACCTGACGCTGAGATGCGAAAGCGTGGGGA
GCAAACA
>Otu162
TGGGGAATATTGCACAATGGGCGCAAGCCTGATGCAGCGACGCCGCGTGAGGGATGACGGCCTTCGGGTTGTAAACCTCT
TTCAGCACAGACGAAGCGCAAGTGACGGTATGTGCAGAAGAAGGACCGGCCAACTACGTGCCAGCAGCCGCGGTAATACG
TAGGGTCCGAGCGTTGTCCGGAATTACTGGGCGTAAAGAGCTCGTAGGTGGTTTGTCGCGTTGTTCGTGAAAACTCACAA
CTCAATTGTGGGCGTGCGGGCGATACGGGCAGACTGGAGTACTGCAGGGGAGACTGGAATTCCTGGTGTAGCGGTGGAAT
GCGCAGATATCAGGAGGAACACCGGTGGCGAAGGCGGGTCTCTGGGCAGTAACTGACGCTGAGGAGCGAAAGCGTGGGGA
GCGAACA
>Otu163
TGGGGAATTTTGGACAATGGGCGCAAGCCTGATCCAGCAATGCCGCGTGCGGGAAGAAGGCCTTCGGGTTGTAAACCGCT
TTTGTACGGAACGAAAAGGCTCTGGCTAATACCTGGGGCTGATGACGGTACCGTAAGAATAAGCACCGGCTAACTACGTG
CCAGCAGCCGCGGTAATACGTAGGGTGCGAGCGTTAATCGGAATTACTGGGCGTAAAGCGTGCGCAGGCGGTCTTGTAAG
ACAGAGGTGAAATCCCTGGGCTCAACCTAGGAATGGCCTTTGTGACTGCAAGGCTGGAGTGCGGCAGAGGGGGATGGAAT
TCCGCGTGTAGCAGTGAAATGCGTAGATATGCGGAGGAACACCGATGGCGAAGGCAGTCCCCTGGGCCTGCACTGACGCT
CATGCACGAAAGCGTGGGGAGCAAACA
>Otu164
CAAGGGATTTTCCGCAATGGGCGAAAGCCTGACGGAGCAACGCCGCGTGCGGGAGGACGCCTTTCGGGGTGTAAACCGCT
TTTCTCGGGGACGACGACCGACGGTACCCGAGGAAGAAGGCCCGGCTAACTACGTGCCAGCAGCCGCGGTAATACGTAGG
GGCCGAGCGTTGTCCGGAATTACTGGGCGTGAAGCGCGCGCAGGCGGCTCCTTGCGCCCGGCGTGAAAGCCCCCGGCTCA
ACCGGGGAGCGTCGTCGGGGACGGGGGAGCTTGAGGGCGGGAGGGGCCGGTGGAATCCCTGGTGTAGTGGTGAAATGCGT
AGAGATCAGGGGGAACACCCGTGGCGAAGGCGGCCGGCTGGCCCGACCCTGACGCTGAGGCGCGAAGGCGTGGGGAGCGA
ACG
>Otu165
TGGGGAATATTGGACAATGGGGGCAACCCTGATCCAGCCATGCCGCGTGTGTGAAGAAGGCCTTTTGGTTGTAAAGCACT
TTAAGCGAGGAGGAGGCTACCGAGATTAATACTCTTGGATAGTGGACGTTACTCGCAGAATAAGCACCGGCTAACTCTGT
GCCAGCAGCCGCGGTAATACAGAGGGTGCAAGCGTTAATCGGATTTACTGGGCGTAAAGCGCGCGTAGGTGGCCAATTAA
GTCAAATGTGAAATCCCCGAGCTTAACTTGGGAATTGCATTCGATACTGGTTGGCTAGAGTATGGGAGAGGATGGTAGAA
TTCCAGGTGTAGCGGTGAAATGCGTAGAGATCTGGAGGAATACCGATGGCGAAGGCAGCCATCTGGCCTAATACTGACAC
TGAGGTGCGAAAGCGTGGGGAGCAAACA
>Otu166
TGGGGAATTTTCCGCAATGGGCGAAAGCCTGATGGAGCAATGCCGCGTGAAGGCAGAAGGCCCACGGGTCATGAACTTCT
TTTCTCGGAGAAGAAAAAATGACGGTATCTGAGGAATAAGCATCGGCTAACTCTGTGCCAGCAGCCGCGGTAAGACAGAG
GATGCAAGCGTTATCCGGAATGATTGGGCGTAAAGCGTCTGTAGGTGGCTTTTCAAGTCCGCTGTCAAATCCCAGGGCTC
AACCCTGGACAGGCGGTGGAAACTACCAAGCTGGAGTACGGTAGGGGCAGAGGGAATTTCCGGTGGAGCGGTGAAATGCG
TTGAGATCGGAAAGAGAAAGCACTCTGCTGGGCCGACACTGACACTGAGAGACGAAAGCTAGGGGAGCAAATG
>Otu167
TAGGGAATCTTCCACAATGGGTGCAAACCTGATGGAGCAATGCCGCGTGAGTGAAGAAGGTCTTCGGATCGTAAAGCTCT
GTTGTTAGAGAAGAACACGTGCTAGGTAACTACTAGCGCCTTGACGGTATCTAACCAGAAAGTCACGGCTAACTACGTGC
CAGCAGCCGCGGTAATACGTAGGTGACAAGCGTTGTCCGGATTTATTGGGCGTAAAGGGAGCGCAGGCGGTCTGTTTAGT
CTAATGTGAAAGCCCACGGCTTAACCGTGGAACGGCATTGGAAACTGACAGACTTGAATGTAGAAGAGGAAAATGGAATT
CCAAGTGTAGCGGTGGAATGCGTAGATATTTGGAGGAACACCAGTGGCGAAGGCGATTTTCTGGTCTAACATTGACGCTG
AGGCGCGAAAGCGTGGGGAGCGAACA
>Otu168
TGACCCAGCGACGCCGCGTGAGGGATGAAGGTCTTCGGATTGTAAACCTCTTTTGTTAGGGATGAAGTCCCGCCATTTAA
TAGTATTATCTAAAGATATTGTTAAGTGGCGGGATTGACAGTACCTAACGAATAAGCCACGGCCAACTACGTGCCAGCAG
CCGCGGTAATACGTAGGTGGCTAGCGTTACTCGGAATTACTGGGTGTAAAACGTAGGTAGGTGGCTTGATAAATATAGTG
TGAAATTCTCGAGCTTAACTCGAGCGCTGCACTATACACTGTCAAGCTAGAGTTAGGTCGAGGTGAACGGAATTCCCGGT
GTAGCGGTGAAATGCGTAGATATCGGGAGGAACACCAGTGGCGAAAGCGGTTCACCAGGCCTATACTGACACTGAGGTAC
GAAAGCGTGGGGAGCAAACA
>Otu169
TGGGGAATATTGCGCAATGGGCGAAAGCCTGACGCAGCAACGCCGCGTGGGGGATGAAGGCTCTCGGGTTGTAAACCCCT
TTCAGGAGGGACGAAAATGACGGTACCTCCAGAAGAAGCCCCGGCCAACTACGTGCCAGCAGCCGCGGTAACACGTAGGG
GGCGAGCGTTGTCCGGATTTATTGGGCGTAAAGAGCTCGTAGGCGGTTTGGCAAGTCGGGTGTGAAATTTCGAGGCTCAA
CCTCGAAACGCCACTCGATACTGCCATGACTGGAGTCCGGTAGAGGAGTGCGGAATTCCTGGTGTAGCGGTGAAATGCGC
AGATATCAGGAGGAACACCAACGGCGAAGGCAGCACTCTGGGCCGGTACTGACGCTGAGGTGCGAAAGCGTGGGGAGCAA
ACA
>Otu170
TGGGGAATATTGCACAATGGGCGAAAGCCTGATGCAGCAACGCCGCGTGCGGGATGACGGCCTTCGGGTTGTAAACCGCT
TTCAGCTCCGACGAAGCGCAAGTGACGGTAGGAGCAGAAGAAGGACCGGCCAACTACGTGCCAGCAGCCGCGGTGATACG
TAGGGTCCGAGCGTTGTCCGGAATTATTGGGCGTAAAGGGCTTGTAGGCGGTCTGTCGCGTCGGAAGTGAAAACTCAGGG
CTTAACCCTGAGCCTGCTTCCGATACGGGCAGACTAGAGGAATGCAGGGGAGAATGGAATTCCTGGTGGAGCGGTGGAAT
GCGCAGATATCAGGAGGAACACCAGTGGCGAAGGCGGTTCTCTGGGCATTTCCTGACGCTGAGAAGCGAAAGCGTGGGGA
GCAAACA
>Otu171
TGGGGAATATTGGTCAATGGGCGCAAGCCTGAACCAGCCATCCCGCGTGAAGGATGAAGGCCTTATGGGTTGTAAACTTC
TTTTCTGATGGAAGAAATCCCCCGACGTGTCGGGGGTTGCCGGTACATCAGGAATAAGCATCGGCTAACTCCGTGCCAGC
AGCCGCGGTAATACGGAGGATGCAAGCGTTATCCGGATTTATTGGGTTTAAAGGGTGCGCAGGTGGCCTTGTAAGTCAGT
GGTGAAAGTCTGCCGCTTAACGGTAGGATTGCCATTGATACTGCAGGGCTTGAGTTTGGATGAGGTAGGCGGAATGTGTA
GTGTAGCGGTGAAATGCATAGATATTACACAGAACACCGATTGCGAAGGCAGCTTACTAACCCACAACTGACACTGAGGC
ACGAAAGCGTGGGGATCAAACA
>Otu172
TGGGGAATATTGGACAATGGGCGAAAGCCTGATCCAGCAACGCCGCGTGAGGGATGACGGCCTTCGGGTTGTAAACCTCT
TTCAGCAGGGACGAAGCGAAAGTGACGGTACCTGCAGAAGAAGCACCGGCCAACTACGTGCCAGCAGCCGCGGTAATACG
TAGGGTGCGAGCGTTGTCCGGAATTATTGGGCGTAAAGGGCTCGTAGGCGGTCCATCGCGTCGGGAGTGAAAAGCTGGGG
CTTAACCCCAGTCCTGCTTCCGATACGGGTGGACTAGAGGTATGTAGGGGAGAACGGAATTCCTGGTGTAGCGGTGAAAT
GCGCAGATATCAGGAGGAACACCGGTGGCGAAGGCGGTTCTCTGGGCATTACCTGACGCTGAGGTGCGAAAGCATGGGGA
GCAAACA
>Otu173
GCGCGAAACCTTCACAATGCACGAGAGTGCGATGGGGGGACTCCGAGTGCAATCTTCCCACAAGGAAGGTTGCTTTTCTG
CACTGTAAGGAGGTGCCGGAACAAGGGGTGGGCAACACTGCTGCCAGCCGCCGCGGTAATAGCAGGACCCCAAGTGGTAG
TCGTTATTATTGGGCTTAAAGTGTTCGTAGCCTGCCATGTAAGTCTGCTGTGAAATCCACATGCTCAACATGTGGGCGTG
CAGCGGATACTGCATGGCTAGGGACCGGACGGCGTCGAGGCTATTCCAAGGGTAGGAGTGAAATCCTAAAATCCTTGGAG
GAGCACCTGTGGCGAAAGCGCTCGGCGAGTACGGATCCGACGGTGAGGAACGAAAGCCAGGGGAGCAAAGC
>Otu174
TGGGGAATTTTCCGCAATGGGCGCAAGCCTGACGGAGCAATACCGCGTGAGGGAGGAAGGCCCTTGGGTTGTAAACCTCT
TTTCTGGGGGACGAAGGATGACGGTACCCCAGGAATCAGCATCGGCTAACTCCGTGCCAGCAGCCGCGGTAAGACGGAGG
ATGCAAGCGTTATCCGGAATTATTGGGCGTAAAGGGTACGTAGGCGGCTAATCAAGTCTGGGGTTAAAGACCACAGCTTA
ACTGTGGGCAGGCCTTGGAAACTGGTGAGCTAGAGTGAGGCAGGGGTTGCGGGAATTCCCGGTGTAGCGGTGAAATGCGT
AGAGATCGGGAAGAACACCTGTGGCGAAAGCGCGCAACTGGGCCATCACTGACGCTGAGGGACGAAAGCTAGGGGAGCGA
ATG
>Otu175
TGGGGAATATTGGACAATGGGTGGAAGCCTGATCCAGCCATCCCGCGTGTAGGATGACGGCCTTATGGGTTGTAAACTAC
TTTTATCTGGGGATAAACCTACTCACGTGTGAGTAGCTGAAGGTACCAGAAGAATAAGCACCGGCTAACTCCGTGCCAGC
AGCCGCGGTAATACGGAGGGTGCAAGCGTTATCCGGATTTATTGGGTTTAAAGGGTCCGTAGGCGGATTAATCAGTCAGT
GGTGAAATCTCATAGCTTAACTATGAAACTGCCATTGATACTGTTAGTCTTGAGTGATGTTGAAGTTGCTGGAATGTGTA
GTGTAGCGGTGAAATGCTTAGATATTACGCAGAACACCAATTGCGAAGGCAGGTGACTAAACATCAACTGACGCTGATGG
GCGAAAGCGTGGGGAGCGAACA
>Otu176
TGGGGAATCTTGCGCAATGCGCGAAAGCGTGACGCAGCAACGCCGCGTGGGGGAAGAAGGCCTTCGGGTTGTAAACCCCT
TTCAGTTGGGACGAAGCTTCGACGGTTAATAGCCGTCTGTTGTGACGGTACCTTCAGAAGAAGCCCCGGCTAACTACGTG
CCAGCAGCCGCGGTAATACGTAGGGGGCAAGCGTTGTCCGGAATCATTGGGCGTAAAGCGCGTGTAGGCGGTCCGATAAG
TCCGCTGTGAAAGTCGGGGGCTCAACCCTCGGATGCCGGTGGATACTGTCGGGCTTGAGTACGGAAGAGGCGAGTGGAAT
TCCTGGTGTAGCGGTGAAATGCGCAGATATCAGGAGGAACACCAATTGCGAAGGCAGCTCGCTGGGACGTTACTGACGCT
GAGACGCGAAAGCGTGGGGAGCAAACA
>Otu177
TGGGGAATATTGGACAATGGGCGCAAGCCTGATCCAGCCATGCCGCGTGTGTGATGAAGGCCTTAGGGTTGTAAAGCACT
TTCGCCGATGAAGATAATGACTGTAGTCGGAGAAGAAGCCCCGGCTAACTTCGTGCCAGCAGCCGCGGTAATACGAAGGG
GGCTAGCGTTGTTCGGAATTACTGGGCGTAAAGCGTACGTAGGCGGATTGTTAAGTGAGGGGTGAAATCCCGAGGCTCAA
CCTCGGAACTGCCTTTCATACTGGCAATCTTGAGTCCGGGAGAGGTGAGTGGAACTCCTAGTGTAGAGGTGAAATTCGTA
GATATTAGGAAGAACACCAGTGGCGAAGGCGGCTCACTGGCCCGGAACTGACGCTGAGGCACGAAAGCGTGGGGAGCAAA
CA
>Otu178
TAGGGAATCTTCCGCAATGGACGAAAGTCTGACGGAGCAACGCCGCGTGAGTGAAGAAGGTCTTCGGATCGTAAAGCTCT
GTTGTTAGAGAAGAACAGCGCATAGAGTAACTGTTATGCGTGTGACGGTATCTAACCAGAAAGCCACGGCTAACTACGTG
CCAGCAGCCGCGGTAATACGTAGGTGGCGAGCGTTGTCCGGATTTATTGGGCGTAAAGGGAGTGTAGGCGGTCTTTTAAG
TCTGATGTGAAAGCCCACGGCTCAACCGTGGAGGGTCATTGGAAACTGGGAGACTTGAGTGCAGAAGAGGAGAGCGGAAT
TCCATGTGTAGCGGTGAAATGCGTAGATATATGGAGGAACACCAGTGGCGAAGGCGGCTCTCTGGTCTGTAACTGACGCT
GAGGCTCGAAAGCGTGGGGAGCAAACA
>Otu179
TGGGGAATTTTGGACAATGGGCGCAAGCCTGATCCAGCAATGCCGCGTGAGTGAAGAAGGCCTTCGGGTTGTAAAGCTCT
TTTGTCAGGGAAGAAACGGTGGAGGCTAATATCCTTTGCTAATGACGGTACCTGAAGAATAAGCACCGGCTAACTACGTG
CCAGCAGCCGCGGTAATACGTAGGGTGCAAGCGTTAATCGGAATTACTGGGCGTAAAGCGTGCGCAGGCGGTTTTGTAAG
TTTGTCGTGAAATCCCCGGGCTCAACCTGGGAATGGCGATGAAGACTGCAAGGCTAGAATCTGGCAGAGGGGGGTAGAAT
TCCACGTGTAGCAGTGAAATGCGTAGAGATGTGGAGGAACACCGATGGCGAAGGCAGCCCCCTGGGTCAAGATTGACGCT
CATGCACGAAAGCGTGGGGAGCAAACA
>Otu180
TGGGGAATATTGCACAATGGGCGGAAGCCTGACGCAGCGACGCCGCGTGGGGGATGACGGCCTTCGGGTTGTAAACCTCT
TTCGGCCCCGACGAAGCGTGAGTGACGGTAGGGGTAGAAGAAGCACCGGCCAACTACGTGCCAGCAGCCGCGGTAATACG
TAGGGTGCGAGCGTTGTCCGGAATTATTGGGCGTAAAGAGCTCGTAGGCGGTCTGTCGCGTCGGTCGTGAAAACTTGGGG
CTTAACCCTGAGCTTGCGGTCGATACGGGCATGACTGGAGTTCGGCAGGGGAGACTGGAATTCCTGGTGTAGCGGTGAAA
TGCGCAGATATCAGGAGGAACACCGGTGGCGAAGGCGGGTCTCTGGGCCGATACTGACGCTGAGGAGCGAAAGCGTGGGG
AGCGAACA
>Otu181
TAGGGAATCTTCCGCAATGGACGAAAGTCTGACGGAGCAACGCCGCGTGAGTGAAGAAGGTTTTCGGATCGTAAAGCTCT
GTTGTTAAGGAAGAACACCATGGATAGGAAATGATCGATGGATGACGGTACTTAACCAGAAAGCCACGGCTAACTACGTG
CCAGCAGCCGCGGTAATACGTAGGTGGCAAGCGTTATCCGGAATTATTGGGCGTAAAGCGCGCGTAGGCGGTTTCTTAAG
TCTGATGTGAAAGCCCCCGGCTCAACCGGGGAGGGTCATTGGAAACTGGGGAACTTGAGTACAGAAGAGGAGAGTGGAAT
TCCATGTGTAGCGGTGAAATGCGCAGAGATATGGAGGAACACCAGTGGCGAAGGCGGCTCTCTGGTCTGAGACTGACGCT
GAGGTGCGAAAGCGTGGGGATCAAACA
>Otu182
TGGGGAATATTGCACAATGGGGGAAACCCTGATGCAGCGACGCCGCGTGGAGGACGAAGGTCTTCGGATTGTAAACTCCT
GTTGTTGAGGAAGATAATGACGGTACTCAACAAGGAAGTGACGGCTAACTACGTGCCAGCAGCCGCGGTAAAACGTAGGT
CACAAGCGTTGTCCGGAATTACTGGGTGTAAAGGGAGCGCAGGCGGGAGAACAAGTTGGAAGTGAAATCCATGGGCTCAA
CCCATGAACTGCTTTCAAAACTGTTTTTCTTGAGTAGTGCAGAGGTAGGCGGAATTCCCGGTGTAGCGGTGGAATGCGTA
GATATCGGGAGGAACACCAGTGGCGAAGGCGGCCTACTGGGCACCAACTGACGCTGAGGCTCGAAAGCGTGGGTAGCAAA
CA
>Otu183
TGGGGAATATTGCACAATGGGCGGAACCCTGATGCAGCGACGCCGCGTGAGCGAAGAAGGTTTTCGAATCGTAAAGCTCT
GTCCTATGAGAAGATAATGACGGTATCATAGGAGGAAGCCCCGGCTAAATACGTGCCAGCAGCCGCGGTAATACGTATGG
GGCGAGCGTTGTCCGGAATTATTGGGCGTAAAGGGTACGTAGGCGGCCTTTTAAGTCAGGTGTGAAAGCGTGAGGCTTAA
CCTCATTAAGCACTTGAAACTGGAAGGCTTGAGTGAAGGAGAGGAAAGTGGAATTCCTAGTGTAGCGGTGAAATGCGTAG
ATATTAGGAGGAATACCGGTGGCGAAGGCGACTTTCTGGACTTATACTGACGCTCAGGTACGAAAGCGTGGGGAGCAAAC
A
>Otu184
TGGGGGATCTTCGGCAATGAGCGCAAGCTTGACCGAGCGACGCCGCGTGCGCGATGAAGGCCTCCGGGTTGTAAAGCGCT
TTAGGGGGGGAGAAAAGCCCGCAAGGGTGTGATCTATCCCCAAAATAAGCACGGGCTAAGTTCGTGCCAGCAGCCGCGGT
AAGACGAACCGTGCGAACGTTGTTCGGAATCACTGGGCTTAAAGGGAGCGTAGGCGGGCTATCAAGTCTGGGGTGAAATG
CCGCGGCTCAACCGTGGAACTGCCTCAGATACTGACGGCCTCGAGGGAGATAGGGGCATGCGGAACATTGGGTGGAGCGG
TGAAATGCGTTGATATCCAATGGAACTCCGGTGGCGAAAGCGGCGTGCTGGATCTCTTCTGACGCTGAGGCTCGAAAGCT
AGGGGAGCAAACG
>Otu185
TGGGGAATATTGGACAATGGGCGAAAGCCTGATCCAGCAATGCCGCGTGAGTGATGAAGGCCTTAGGGTTGTAAAGCTCT
TTCACCAGGGATGATAATGACAGTACCTGGAGAATAAGCTCCGGCTAACTCCGTGCCAGCAGCCGCGGTAATACGGAGGG
AGCTAGCGTTGTTCGGAATTACTGGGCGTAAAGCGCACGTAGGCGGCTTTTTAAGTCAGGGGTGAAATCCCGGGGCTCAA
CCCCGGAACTGCCCTTGAAACTGGGAAGCTAGAATCTTGGAGAGGCGAGTGGAATTCCGAGTGTAGAGGTGAAATTCGTA
GATATTCGGAAGAACACCAGTGGCGAAGGCGACTCGCTGGACAAGTATTGACGCTGAGGTGCGAAAGCGTGGGGAGCAAA
CA
>Otu186
TGGGGAATATTGGACAATGGGCCAAGAGTCTGATCCAGCAATTCTGTGTGCACGATGAAGTTTTTCGGAATGTAAAGTGC
TTTCAGTTGGGAAGAAAAAAATGACGGTACCAACAGAAGAAGTGACGGCTAAATACGTGCCAGCAGCCGCGGTAATACGT
ATGTCACAAGCGTTATCCGGATTTATTGGGCGTAAAGCGCGTCTAGGTGGTTATATAAGTCTGATGTGAAAATGCAGGGC
TCAACTCTGTATTGCGTTGGAAACTGTGTAACTAGAGTACTGGAGAGGTAAGCGGAACTACAAGTGTAGAGGTGAAATTC
GTAGATATTTGTAGGAATGCCGATGGGGAAGCCAGCTTACTGGACAGATACTGACGCTGAAGCGCGAAAGCGTGGGTAGC
AAACA
>Otu187
TGGGGAATTTTGGACAATGGGGGCAACCCTGATCCAGCCATCCCGCGTGTATGATGAAGGCCTTCGGGTTGTAAAGTACT
TTTGGCAGAGAAGAAAAGGTACCTCCTAATACGAGGTACTGCTGACGGTATCTGCAGAATAAGCACCGGCTAACTACGTG
CCAGCAGCCGCGGTAATACGTAGGGTGCAAGCGTTAATCGGAATTACTGGGCGTAAAGCGTGTGTAGGCGGTTCGGAAAG
AAAGATGTGAAATCCCAGGGCTCAACCTTGGAACTGCATTTTTAACTGCCGAGCTAGAGTATGTCAGAGGGGGGTAGAAT
TCCACGTGTAGCAGTGAAATGCGTAGATATGTGGAGGAATACCGATGGCGAAGGCAGCCCCCTGGGATAATACTGACGCT
CAGACACGAAAGCGTGGGGAGCAAACA
>Otu188
TGGGGAATATTGCACAATGGGCGGAAGCCTGACGCAGCGACGCCGCGTGAGGGATGACGGCCTTCGGGTTGTAAACCTCT
TTCAGCAGGGACGAAGCGAAAGTGACGGTACCTGCAGAAGAAGCACCGGCCAACTACGTGCCAGCAGCCGCGGTAATACG
TAGGGTGCAAGCGTTGTCCGGAATTATTGGGCGTAAAGAGCTCGTAGGCGGTTTGTCGCGTCGGCTGTGAAAGCCCGGAG
CTCAACTCCGGGTCTGCAGTCGATACGGGCAGACTTGAGTGTTGCAGGGGAGACTGGAATTCCTGGTGTAGCGGTGAAAT
GCGCAGATATCAGGAGGAACACCGGTGGCGAAGGCGGGTCTCTGGGCAACAACTGACGCTGAGGAGCGAAAGCGTGGGGA
GCGAACA
>Otu189
TGGGGAATATTGGACAATGGGCGCAAGCCTGATCCAGCCATGCCGCGTGTGTGAAGAAGGCCTTCGGGTTGTAAAGCACT
TTCAGCGAGGAGGAAGAGTGGTGTGTTAATAGCACATCATTTTGACGTTACTCGCAGAAGAAGCACCGGCTAACTCTGTG
CCAGCAGCCGCGGTAATACAGAGGGTGCAAGCGTTAATCGGAATTACTGGGCGTAAAGCGCACGTAGGCGGTTTTTTAAG
TCAGATGTGAAAGCCCCGGGCTCAACCTGGGAATTGCATTTGAAACTGGGGAACTAGAGTGTGTGAGAGGGGGGTAGAAT
TCCAAGTGTAGCGGTGAAATGCGTAGAGATTTGGAGGAATACCAGTGGCGAAGGCGGCCCCCTGGCACAAGACTGACGCT
CAGGTGCGAAAGCGTGGGGAGCAAACA
>Otu190
TGGGGAATATTGCACAATGGGCGGAAGCCTGACGCAGCGACGCCGCGTGGGGGATGACGGCCTTCGGGTTGTAAACCTCT
TTCACCCATGACGAAGCGAAAGTGACGGTAGTGGGAGAAGAAGCACCGGCCAACTACGTGCCAGCAGCCGCGGTAATACG
TAGGGTGCAAGCGTTGTCCGGAATTATTGGGCGTAAAGAGCTCGTAGGCGGTTTGTTGCGTCGGCTGTGAAATCCCGAGG
CTCAACCTCGGGTCTGCAGTCGATACGAGCAAACTAGAGTGTTGCAGGGGAGACTGGAATTCCTGGTGTAGCGGTGAAAT
GCGCAGATATCAGGAGGAACACCGGTGGCGAAGGCGGGTCTCTGGGCAACAACTGACGCTGAGGAGCGAAAGCGTGGGGA
GCGAACA
>Otu191
TGAGGAATATTGGTCAATGGGCGAAAGCCTGAACCAGCCATGCCGCGTGCAGGATGACGGCCCTATGGGTTGTAAACTGC
TTTTCCATGGGAAGAAACCCCCGGACGTGTCCGGGGCTGACGGTACCATGGGAATAAGCATCGGCTAACTCCGTGCCAGC
AGCCGCGGTAATACGGAGGATGCAAGCGTTATCCGGATTCATTGGGTTTAAAGGGTGCGTAGGCGGACTGATAAGTCAGT
GGTGAAAGCCCCCGGCTCAACCGGGGAACTGCCATTGATACTGTTGGTCTAGAGTACAGTTGAAGTGGGCGGAATGTAGC
ATGTAGCGGTGAAATGCATAGATATGCTACAGAACACCGATAGCGAAGGCAGCTCGCTAAACTGTAACTGACGCTCATGC
ACGAAAGCGTGGGGAGCAAACA
>Otu192
TGAGGAATCTTCCGCAATGGGCGAAAGCCTGACGGAGCGATACCGCTTGAAGGACGAAGCCCTTCGGGGTGTAAACTTCT
GAACTGGGGACGATAATGACGGTACCCAGGTAATAGCACCGGCTAACTCCGTGCCAGCAGCCGCGGTAATACGGAGGGTG
CGAGCGTTACCCGGATTTACTGGGTGTAAAGGGCGTGTAGGCGGTCTCTCAAGTCCGATGCTAAAGACCGAAGCTCAACC
TCGGGGGTGCGTTGGATACTGTGAGGCTAGACGGTCGGAGAGGGTAGCGGAATTTCCGGAGTAGCGGTGAAATGCGCAGA
TACCGGAAGGAACGCCAATAGCGAAGGCAGCTACCTGGACGATTGGTGACGCTGAGGCGCGAAAGCGTGGGGAGCAAACC
>Otu193
TGGGGAATATTGGACAATGGGGGGAACCCTGATCCAGCCATGCCGCGTGTGTGAAGAAGGCCTTATGGTTGTAAAGCACT
TTAAGCGAGGAGGAGGCTACTTTAGTTAATACCTAGAGATAGTGGACGTTACTCGCAGAATAAGCACCGGCTAACTCTGT
GCCAGCAGCCGCGGTAATACAGAGGGTGCGAGCGTTAATCGGATTTACTGGGCGTAAAGCGTGCGTAGGCGGCTTATTAA
GTCGGATGTGAAATCCCCGAGCTTAACTTGGGAATTGCATTCGATACTGGTGAGCTAGAGTATGGGAGAGGATGGTAGAA
TTCCAGGTGTAGCGGTGAAATGCGTAGAGATCTGGAGGAATACCGATGGCGAAGGCAGCCATCTGGCCTAATACTGACGC
TGAGGTACGAAAGCATGGGGAGCAAACA
>Otu194
TGGGGAATCTTCCACAATGGACGCAAGTCTGATGGAGCAACGCCGCGTGAGTGAAGAAGGGTTTCGGCTCGTAAAGCTCT
GTTGTTGGTGAAGAAGGACAGGGGTAGTAACTGACCTTTGTTTGACGGTAATCAATTAGAAAGTCACGGCTAACTACGTG
CCAGCAGCCGCGGTAATACGTAGGTGGCAAGCGTTGTCCGGATTTATTGGGCGTAAAGCGAGTGCAGGCGGCTCGATAAG
TCTGATGTGAAAGCCTTCGGCTCAACCGGAGAATTGCATCAGAAACTGTCGAGCTTGAGTACAGAAGAGGAGAGTGGAAC
TCCATGTGTAGCGGTGAAATGCGTAGATATATGGAAGAACACCGGTGGCGAAGGCGGCTCTCTGGTCTGTTACTGACGCT
GAGGCGCGAAAGCATGGGTAGCGAACA
>Otu195
TGGGGAATCTTCCACAATGGGCGAAAGCCTGATGGAGCAACGCCGCGTGCAGGATGAAGGCCCTCGGGTCGTAAACTGCT
TTTATGAGTGAAGAATATGACGGTAACTCATGAATAAGGGTCGGCTAACTACGTGCCAGCAGCCGCGGTCATACGTAGGA
CCCAAGCGTTATCCGGAGTGACTGGGCGTAAAGAGTTGCGTAGGTGGCTTGTAAAGTGAATAGTGAAATCTGGGGGCTCA
ACCTCACAGGCTATTATTCAAACTCACAAGCTCGAGAATGATAGAGGTAACTGGAATTTCTGAAGTAGTGGTAATATCCG
TAGATATCAGAAGGAACACCAATGGCGTAGGCAGGTTACTGGATCATTTCTGACACTGAGGCACGAAAGCGTGGGGAGCG
AACC
>Otu196
TGGGGAATATTGGACAATGGGCGAAAGCCTGATCCAGCAACGCCGCGTGAGTGATGAAGGCCTTAGGGTTGTAAAGCTCT
TTTACCCGGGATGATAATGACAGTACCGGGAGAATAAGCTCCGGCTAACTCCGTGCCAGCAGCCGCGGTAATACGGAGGG
AGCTAGCGTTGTTCGGAATTACTGGGCGTAAAGCGCGCGTAGGCGGTTTTTTAAGTCAGAGGTGAAAGCCCAGTGCTCAA
CACTGGAACTGCCTTTGAAACTGGAAAACTTGAATCTTGGAGAGGTCAGTGGAATTCCGAGTGTAGAGGTGAAATTCGTA
GATATTCGGAAGAACACCAGTGGCGAAGGCGACTGACTGGACAAGTACTGACGCTGAGGTGCGAAAGCGTGGGGAGCAAA
CA
>Otu197
TGGGGAATATTGCACAATGGGCGAAAGCCTGATGCAGCAACGCCGCGTGAGCGATGAAGGCCTTCGGGTCGTAAAGCTCT
GTCCTCAAGGAAGATAATGACGGTACTTGAGGAGGAAGCCCCGGCTAACTACGTGCCAGCAGCCGCGGTAATACGTAGGG
GGCTAGCGTTATCCGGATTTACTGGGCGTAAAGGGTGCGTAGGTGGTTTCTTAAGTCAGGAGTGAAAGGCTACGGCTCAA
CCGTAGTAAGCTCTTGAAACTGGGAAACTTGAGTGCAGGAGAGGAAAGTGGAATTCCTAGTGTAGCGGTGAAATGCGTAG
ATATTAGGAGGAACACCAGTAGCGAAGGCGGCTTTCTGGACTGTAACTGACACTGAGGCACGAAAGCGTGGGGAGCAAAC
A
>Otu198
TGGGGAATATTGGACAATGGGCGGAAGCCTGATCCAGCAACGCCGCGTGAGGGATGACGGCCTTCGGGTTGTAAACCTCT
TTCAGTACCGACGAAGCGCAAGTGACGGTAGGTACAGAAGAAGCACCGGCCAACTACGTGCCAGCAGCCGCGGTAATACG
TAGGGTGCGAGCGTTGTCCGGAATTATTGGGCGTAAAGGGCTCGTAGGCGGTTTGTCGCGTCGGGAGTGAAAACGCCGTG
CTTAACACGGCGCTTGCTTTCGATACGGGCAGACTAGAGGTATGCAGGGGAGAACGGAATTCCTGGTGTAGCGGTGAAAT
GCGCAGATATCAGGAGGAACACCGGTGGCGAAGGCGGTTCTCTGGGCATTACCTGACGCTGAGGAGCGAAAGCGTGGGGA
GCGAACA
>Otu199
TGGGGAATCTTGGACAATGGGCGAAAGCCTGATCCAGCCATGCCGCGTGTGTGAAGAAGGCCTTCGGGTTGTAAAGCACT
TTCAGTGGGGAGGAAGGCGCCAGGCTAATACCCTGGTTTGCTTGACGTTACCTACAGAAGAAGCACCGGCTAATTTCGTG
CCAGCAGCCGCGGTAATACGAAAGGTGCGAGCGTTAATCGGAATTACTGGGCGTAAAGCGCGCGTAGGCGGTGAGTTAAG
TCGGATGTGAAATCCCTGGGCTTAACCTAGGAACTGCATCCGATACTGGCTTGCTAGAGTGCAGTAGAGGGAGGTGGAAT
TTCCGGTGTAGCGGTGAAATGCGTAGATATCGGAAGGAACACCAGTGGCGAAGGCGGCCTCCTGGACTGACACTGACGCT
GAGGTGCGAAAGCGTGGGGATCAAACA
>Otu200
GCGCGAAACCTTCACAATGCACGCAAGTGCGATGGGGGGACTCCGAGTGCGATCTTCCAAAACGGAAGGTCGCTTTTCTG
CACTGTAAGGAGGTGCCGGAACAAGGGGTGGGCAACACGGCTGCCAGCCGCCGCGGTAATAGCCGGACCCCAAGTGGTAG
TCACTATTATTGGGCTTAAAGTGTCCGTAGCCGGACCTGAAAGTCCGCTGTGAAATCCAAGCGCTTAACGTTTGGACATG
CAGCGGATACTTCAGGTCTAGGGACCGGAAGGCGTCGAGGCTATTCCCGGGGTAGGGGTGAAATCCTAAAATCCCGGGAG
GAGCACCTGTGGCGGAAGCGCTCGACGATTACGGATCCGACGGTGAGGGACGAAAGCCAGGGGAGCAAAGC
>Otu201
TGGGGAATATTGGACAATGGGCGCAAGCCTGATCCAGCAATGCCGCGTGAGTGATGAAGGCCTTAGGGTTGTAAAGCTCT
TTTACCCGGGATGATAATGACAGTACCGGGAGAATAAGCCCCGGCTAACTCCGTGCCAGCAGCCGCGGTAATACGGAGGG
GGCTAGCGTTGTTCGGAATTACTGGGCGTAAAGCGCACGTAGGCGGCTTTGTAAGTTAGAGGTGAAAGCCCGGAGCTCAA
CTCCGGAATTGCCTTTAAGACTGCATCGCTTGAATCATGGAGAGGTGAGTGGAATTCCGAGTGTAGAGGTGAAATTCGTA
GATATTCGGAAGAACACCAGTGGCGAAGGCGACTCACTGGACATGTACTGACGCTGAGGTGCGAAAGCGTGGGGAGCAAA
CA
>Otu202
TGGGGAATTTTGGACAATGGGAGAAAGCCTGATCCAGCAATGCCGCGTGCAGGATGAAGGCCTTCGGGTTGTAAACTGCT
TTTGTACGGAACGAAACGGTCTTTTCTAATAAAGAAGGCTAATGACGGTACCGTAAGAATAAGCACCGGCTAACTACGTG
CCAGCAGCCGCGGTAATACGTAGGGTGCAAGCGTTAATCGGAATTACTGGGCGTAAAGCGTGCGCAGGCGGTTATGTAAG
ACAGTTGTGAAATCCCCGGGCTCAACCTGGGAATTGCATCTGTGACTGCATAGCTAGAGTACGGTAGAGGGGGATGGAAT
TCCGCGTGTAGCAGTGAAATGCGTAGATATGCGGAGGAACACCGATGGCGAAGGCAATCCCCTGGGCCTGTACTGACGCT
CATGCACGAAAGCGTGGGGAGCAAACA
>Otu203
TGGGGAATATTGGACAATGGGCGCAAGCCTGATCCAGCCATGCCGCGTGAGTGATGAAGGCCTTAGGGTTGTAAAGCTCT
TTCGCCAGGGACGATAATGACGGTACCTGGAGAAGAAGCCCCGGCTAACTTCGTGCCAGCAGCCGCGGTAATACGAAGGG
GGCTAGCGTTGTTCGGATTAACTGGGCGTAAAGCGCACGTAGGCGGATCTTTAAGTCAGGGGTGAAATCCCGAGGCTCAA
CCTCGGAACTGCCTTTGATACTGGAGATCTCGAGTTCGGGAGAGGTGAGTGGAACTGCGAGTGTAGAGGTGAAATTCGTA
GATATTCGCAAGAACACCAGTGGCGAAGGCGGCTCACTGGCCCGGTACTGACGCTGAGGTGCGAAAGCGTGGGGAGCAAA
CA
>Otu204
TGGGGAATTTTCGGCAATGGGGGAAACCCTGACCGAGCAACGCCGCGTGAGTGAAGAAGGCCTTCGGGTTGTAAAGCTCT
GTTGTAAGGGAAGAAGAGATCATAGAGGGAATGCTATGATTGTGACGGTACCTTACCAGAAAGCCACGGCTAACTACGTG
CCAGCAGCCGCGGTAATACGTAGGTGGCGAGCGTTATCCGGAATTATTGGGCGTAAAGGGTGCGTAGGCGGCACATTAAG
TCTAAGGTTAAAGTTCGAGGCTCAACTTCGGATTGCCTTAGAAACTGGTGAGCTAGAGTGCAGGAGAGGGCAATGGAATT
CCATGTGTAGCGGTAAAATGCGTAGATATATGGAGGAACACCAGTGGCGAAGGCGGTTGCCTGGCCTGTAACTGACGCTG
AGGCACGAAAGCGTGGGGAGCAAACA
>Otu205
TGGGGAATTTTGCGCAATGGGCGCAAGCCTGACGGAGCAAGACCGCGTGGGGGAGGAAGGCTCTTGGGTTGTAAACCCCT
TTTCTCAAGGAAGAACACAATGACGGTACTTGAGGAATAAGCCTCGGCTAACTCCGTGCCAGCAGCCGCGGTAATACGGA
GGAGGCAAGCGTTATCCGGAATGATTGGGCGTAAAGCGTCCGTAGGTGGCTGTTCAAGTCTGCTGTCAAAGACAGTGGCT
TAACTACTGAAAGGCAGTGGAAACTGAACAGCTAGAGTACGGTAGGGGCAGAGGGAATTCCCGGTGTAGCGGTGAAATGC
GTAGATATCGGGAAGAACACCGGTGGCGAAAGCGCTCTGCTGGGCCGTAACTGACACTGAGGGACGAAAGCTAGGGGAGC
GAATG
>Otu206
TGGGGAATATTGCACAATGGGCGAAAGCCTGATGCAGCAACGCCGCGTGCGGGATGACGGCCTTCGGGTTGTAAACCTCT
TTTAGTAGGGAAGAAGGACTTCGGTTTGACGGTACCTGCAGAAAAAGCACCGGCTAACTACGTGCCAGCAGCCGCGGTAA
TACGTAGGGTGCAAGCGTTGTCCGGAATTATTGGGCGTAAAGAGCTCGTAGGCGGTTTGTCGCGTCTGCTGTGAAAACCC
GAGGCTCAACCTCGGGCCTGCAGTGGGTACGGGCAGACTAGAGTGCGGTAGGGGAGAATGGAATTCCTGGTGTAGCGGTG
GAATGCGCAGATATCAGGAGGAACACCGATGGCGAAGGCAGGTCTCTGGGCCGTAACTGACGCTGAGGAGCGAAAGCATG
GGGAGCGAACA
>Otu207
TGGGGAATCTTCCGCAATGGACGAAAGTCTGACGGAGCAACGCCGCGTGAGTGATGAAGGTTTTCGGATCGTAAAGCTCT
GTTGTTAGGGAAGAACAAGTACCGTTCGAATAGGGCGGTACCTTGACGGTACCTAACCAGAAAGCCACGGCTAACTACGT
GCCAGCAGCCGCGGTAATACGTAGGTGGCAAGCGTTGTCCGGAATTATTGGGCGTAAAGGGCTCGCAGGCGGTTCCTTAA
GTCTGATGTGAAAGCCCCCGGCTCAACCGGGGAGGGTCATTGGAAACTGGGGAACTTGAGTGCAGAAGAGGAGAGTGGAA
TTCCACGTGTAGCGGTGAAATGCGTAGAGATGTGGAGGAACACCAGTGGCGAAGGCGACTCTCTGGTCTGTAACTGACGC
TGAGGAGCGAAAGCGTGGGGAGCGAACA
>Otu208
TGGGGAATCTTGCACAATGGGGGAAACCCTGATGCAGCGACGTCGCGTGAGGGATGACGGCCTTCGGGTTGTAAACCTCT
TTAGTGGGGGAAGAAGAATGTGACGGTACCCCAAAAATAAGCCCCGGCTAACTACGTGCCAGCAGCCGCGGTAATACGTA
GGGGGCGAGCGTTGTCCGAAGTTACTGGGCGTAAAGCGCGTGTAGGCGGCTTCTTAAGTTTGGGGTGAAAGGTTCACGGC
TCAACCGGAACAGTGCCTTGAAAACTGGGAGGCTTGAATGTGGCAGGGGAAAGCGGAATTCCAGGTGTAGCGGTGAAATG
CGTAGATATCTGGAGGAACACCGATGGCGAAGGCAGCTTTCTGGGCTAACATTGACGCTGAGACGCGAAAGCGTGGGGAG
CGAACG
>Otu209
TGGGGAATATTGGACAATGGGCGAAAGCCCGATCCAGCAATATCGCGTGAGTGAAGAAGGGCAATGCCGCTTGTAAAGCT
CTTTCGTCGAGTGCGCGATCATGACAGGACTCGAGGAAGAAGCCCCGGCTAACTCCGTGCCAGCAGCCGCGGTAAGACGG
GGGGGGCAAGTGTTCTTCGGAATGACTGGGCGTAAAGGGCACGTAGGCGGTGAATCGGGTTGAAAGTGAAAGCCGCCAAA
AACTGGCGGAATGCTCTCGAAACCAATTCACTTGAGTGAGACAGAGGAGAGTGGAATTTCGTGTGTAGGGGTGAAATCCG
GAGATCTACGAAGGAACGCCAAAAGCGAAGGCAGCTCTCTGGGTCCCTACCGACGCTGAGGTGCGAAAGCATGGGGAGCG
AACA
>Otu210
TAGGGAATATTGGGCAATGGAGGCAACTCTGACCCAGCCATGCCGCGTGCAGGAAGACGGTCCTCTGGATTGTAAACTGC
TTTTGAATGGGAAGAATGTGATGCTTGCGAGCGTTAATGACGGTACCATTAGAATAAGCCACGGCTAACTACGTGCCAGC
AGCCGCGGTAATACGTAGGTGGCGAGCGTTATCCGGATTTATTGGGTTTAAAGGGTGCGTAGGCGGCTTAATAAGTCGGT
GGTTAAAAGTAGCAGCTTAACTGTTTTACATGCCATCGATACTGTTGAGCTTGAGATATTTGGAGGCAGCTAGAATTTCC
GGTGTAGCGGTGAAATGCATAGATACCGGAAGGAATACCAATTGCGAAGGCAGGTTGCTACGAATTAACTGACGCTGATG
CACGAAAGCGTGGGGATCAAACA
>Otu211
TGGGGAATTTTCCGCAATGGGCGAAAGCCTGACGGAGCAATGCCGCATGAAGGCAGAAGGCCCACGGATCATGAACTTCT
TTCTCGGAGAGGAAAAAATACGGTATCTGAGGAATAAGCATCGGCTAACTCTGTTCCAGCAGCCGCGGTAAGACAGAGGA
TGCAAGCATTATCCGGAATGATTGGGCGTAAAGCGTCTGTAGGTGGCTTTTCAAGTCCGCCGTCAAATCCCAGGGCTCAA
CCCTGGACAGGCGGTGGAAACTACCAAGCTGGAGTACGGTAGGGGAAAGGGAATTTCCAGCGGAGCGGTGAAATGCGTTG
AGATCGGAAAGAACACCAACGGCGAAAGCACTCTGCTGGGCCGACACTGACACTGAGAGACGAAAGCTAGGGGAGCAAAT
G
>Otu212
TGGGGAATCTTCCGCAATGGACGAAAGTCTGACGGAGCAACGCCGCGTGAGTGATGAAGGTCTTCGGATCGTAAAGCTCT
GTTAATCGGGACGAAAGAGTTCTGTGTGAATAATGCAGAAAAGTGACGGTACCGGAATAGAAAGCCACGGCTAACTACGT
GCCAGCAGCCGCGGTAATACGTAGGTGGCAAGCGTTGTCCGGAATTATTGGGCGTAAAGCGCGCGCAGGCGGCCTATCCA
GTCTGTCTTAAAAGTTCGGGGCTCAACCCCGTGATGGGATGGAAACTAGTAGGCTAGAGTATCGGAGAGGAAAGCGGAAT
TCCTAGTGTAGCGGTGAAATGCGTAGATATTAGGAAGAACACCAGTGGCGAAGGCGGCTTTCTGGACGAAAACTGACGCT
GAGGCGCGAAAGCCAGGGGAGCGAACG
>Otu213
TGGGGAATATTGGACAATGGGCGAAAGCCTGATCCAGCCATGCCGCGTGTGTGATGAAGGCCCTAGGGTTGTAAAGCTCT
TTCACCGGGGAAGATAATGACGGTACCCGGAGAAGAAGCCCCGGCTAACTTCGTGCCAGCAGCCGCGGTAATACGAAGGG
GGCTAGCGTTGTTCGGAATTACTGGGCGTAAAGCGCACGTAGGCGGATATTTAAGTTAGGGGTGAAATCCCAGGGCTCAA
CCCTGGAACTGCCTCTAATACTGGGTATCTAGAGTCCGAGAGAGGTGAGTGGAATTCCGAGTGTAGAGGTGAAATTCGTA
GATATTCGGAGGAACACCAGTGGCGAAGGCGGCTCACTGGCTCGGGACTGACGCTGAGGTGCGAAAGCGTGGGGAGCAAA
CA
>Otu214
TGGGGAATATTGCACAATGGGGGAAACCCTGACGCAGCAACGCCGCGTGAATGAAGAAGGCCTTCGGGTTGTAAAGTTCT
GTCAATTGGGAAGAAACCTCTTTGGTCAATAGCCAAAGAGATGACGGTACCTAAGAAGGAAGCTCCGGCTAACTACGTGC
CAGCAGCCGCGGTAATACGTAGGGAGCAAGCGTTATCCGGAATTACTGGGCGTAAAGGGCGTGTAGGCGGCCAATTAAGC
TAGATGTAAAATGTTACAGCTCAACTGTAGATCCGCATCTAGAACTGGTTGGCTAGAGGATGAGAGAGGAAAGTGGAATT
CCTAGTGTAGCGGTGGAATGCGTAGATATTAGGAGGAACACCAGTGGCGAAGGCGGCTTTCTGGCTCATACCTGACGCTG
AGGCGCGAAAGCGTGGGGAGCAAACA
>Otu215
TGGGGAATCTTGCGCAATGGGCGAAAGCCTGACGGAGCAATGCCGCGTGAATGAAGAAGGCCTTCGGGTTGTAAAGTTCT
GTCGTAAAGGAAGAAAGGCATAAAGGTTAATACCCTTTATGTTTGACGGTACTTTTTGAGGAAGCCCCGGCTAACTACGT
GCCAGCAGCCGCGGTAATACGTAGGGGGCAAGCGTTGTCCGGAATCACTGGGCGTAAAGCGCATGTAGGCGGAATATTAA
GTCAGATGTGAAAACTACGGGCTCAACCTGTAGATTGCATCTGAAACTGGTATTCTTGAGTATTGGAGAGGAAAGTGGAA
TTCCTAGTGTAGCGGTGAAATGCGTAGATATTAGGAGGAACACCAGTGGCGAAGGCGACTTTCTGGCCAAAAACTGACGC
TGAGATGCGAAAGCGTGGGGAGCAAACA
>Otu216
TGGGGAATTTTGCCCAATGGACGAAAGTCTGAGGCAGCAACTCCGCGTGAGGGATGAAGGCTCTCGGGTCGTAAACCTCT
TTTCTCAGGGAAGATCCAAGACGGTACCTGAGGAATAAGCCACGGCTAACTACGTGCCAGCAGCCGCGGTAATACGTAGG
TGGCAAGCGTTGTCCGGATTTACTGGGCGTAAAGAGCGCGCAGGCGGCTGGTCAAGTCCGATGTGAAATCTCCCGGCTCA
ACTGGGAAACTGCATCGGAAACTGATCGGCTTGAAGGTGGGAGAGGGTAGTGGAATTCCCGGTGTAGTGGTGAAATGCGT
AGATATCGGGAGGAACACCAGTGGCGAAGGCGACTACCTGGCCCATTCTTGACGCTGAGGCGCGAAAGCTAGGGGAGCGA
ACG
>Otu217
TGGGGAATATTGCACAATGGGCGAAAGCCTGATGCAGCGACGCCGCGTGGAGGAAGAAGGCCTTCGGGTTGTAAACTTCT
TTTGTAGGGGAAAATAGTGATGGTACCCTACGAATAAGCCACGGCTAACTCTGTGCCAGCAGCCGCGGTAAGACAGAGGT
GGCGAGCGTTGTTCGGAATTACTGGGCTTAAAGGGCGCGTAGGCGGTAGAGCAAGTCTGGTGTGGAATCTTATGGCTTAA
CCATAGGGCTGCGCTGGAAACTGCTTTACTTGAGTCGGACAGGGGAAGGCGGAATTCCTGGTGTAGCGGTGAAATGCGTA
GATATCAGGAGGAAGGCCTGTGGTGAAGACGGCCTTCTGGGTCTTGACTGACGCTGAGGCGCGAAAGCGTGGGGAGCAAA
CA
>Otu218
TGGGGAATATTGCACAATGGGCGAAAGCCTGACGCAGCAACGCCGCGTGCGGGATGAAGGCCTTCGGGTTGTAAACCGCT
TTCAGTGGGGACGAAAACAGACGGTACCCACAGAAGAAGCCCCGGCCAACTACGTGCCAGCAGCCGCGGTAACACGTAGG
GGGCGAGCGTTGTCCGGATTTATTGGGCGTAAAGAGCTCGTAGGCGGCTCGGTAAGTGAGGTGTGAAAACTCCAGGCTCA
ACCTGGAGACGCCACCTCATACTGCCGTGGCTAGAGTCCGGTAGGGGAGCATGGAATTCCTGGTGTAGCGGTGAAATGCG
CAGATATCAGGAGGAACACCAGTGGCGAAGGCGGTGCTCTGGGCCGGAACTGACGCTGAGGCGCGAAAGCGTGGGGAGCA
AACA
>Otu219
TGGGGAATATTGCACAATGGGGGAAACCCTGACGCAGCAACGCCGCGTGAAGGATGAAGGTTTTCGGATCGTAAACTTCT
TTGATTGGGGAAGAATAAATGACGGTACCCAAAAAACAAGCCACGGCTAACTACGTGCCAGCAGCCGCGGTAATACGTAG
GTGGCGAGCGTTGTCCGGAATTACTGGGTGTAAAGGGCGTGTAGGCGGGGATGTAAGTCAGATGTGAAATACCATGGCTC
AACTGTGGTGCTGCATCTGAAACTATATCTCTTGAGTGTCGGAGAGGAAAGCGGAATTCCTAGTGTAGCGGTGAAATGCG
TAGATATTAGGAGGAACACCAGTGGCGAAGGCGGCTTTCTGGACGGTAACTGACGCTGAGGCGCGAAAGCGTGGGGAGCA
AACA
>Otu220
TGGGGAATATTGGACAATGGGCGAAACCCTGATCCAGCCATGCCGCGTGGGTGAAGAAGGCCCTAGGGTCGTAAAGCCCT
TTCGGCGGGGAAGATGATGACGGTACCCGCAGAAGAAGCCCCGGCTAACTCCGTGCCAGCAGCCGCGGTAAGACGGAGGG
GGCTAGCGTTGTTCGGAATTACTGGGCGTAAAGGGTGCGTAGGCGGCCTATCAAGTCAGGGGTGAAAGGCCTGGGCTCAA
CCTGGGAACTGCCCTTGAAACTGGTGGGCTAGAGTCCGGGAGAGGGTAGCGGAACTCCCAGTGTAGAGGTGAAATTCGTA
GATATTGGGAAGAACACCAGTGGCGAAGGCGGCTACCTGGACCGGGACTGACGCTGAGGCACGAAAGCGTGGGGAGCAAA
CA
>Otu221
TGGGGAATATTGCACAATGGGCGCAAGCCTGATGCAGCGACGCCGCGTGAGGGATGAAGGCCTTCGGGTTGTAAACCTCT
TTCAGTAGGGAAGAAGCCGGCCTTCGGGTTGGTGACGGTACCTGCAGAAGAAGCGCCGGCTAACTACGTGCCAGCAGCCG
CGGTAATACGTAGGGCGCAAGCGTTATCCGGAATTATTGGGCGTAAAGAGCTCGTAGGCGGTTTGTCGCGTCTGCCGTGA
AAGTCCGGGGCTTAACTCCGGATCTGCGGTGGGTACGGGCAGACTAGAGTGCAGTAGGGGAGACTGGAATTCCTGGTGTA
GCGGTGAAATGCGCAGATATCAGGAGGAACACCGATGGCGAAGGCAGGTCTCTGGGCTGTAACTGACGCTGAGGAGCGAA
AGCATGGGGAGCGAACA
>Otu222
TGGGGAATATTGCACAATGGGGGAAACCCTGATGCAGCGACGCCGCGTGGGGGATGACGGCCTTCGGGTTGTAAACTCCT
TTCGCTAGGGACGAAGCTTTTTGTGACGGTACCTGGAGAAGAAGCACCGGCTAACTACGTGCCAGCAGCCGCGGTAATAC
GTAGGGTGCGAGCGTTGTCCGGAATTACTGGGCGTAAAGGGCTCGTAGGTGGTGTGTCGCGTCGTCTGTGAAATTCCGGG
GCTTAACTCCGGGCGTGCAGGCGATACGGGCATGCTTGAGTGCTGTAGGGGTAGCTGGAATGCCTGGTGTAGCGGTGAAA
TGCGCAGATATCAGGCAGAACACCGATGGCGAAGGCAGGTTACTGGGCAGTTACTGACGCTGAGGAGCGAAAGCATGGGT
AGCGAACA
>Otu223
TAGGGAATATTGCACAATGGGCGAAAGCCAGATGCAGCAACGCCGCGTGGGCGAAGAAGGCCTTCGGGTTGTAAAGCCCT
TTTCTGGGGGAAGAGAAAGGACGGTACCCCAGGAACAAGTCCCGGCTAACTACGTGCCAGCAGCCGCGGTAAGACGTAGG
GGACGAGCGTTATCCGGATTCACTGGGCGTAAAGTGCGTTGAGGCGGTCCCGTAAGTTGGACGTGAAAGCCCCGGGCTCA
ACTCGGGGACGCCGTTCAATACTGCGGGACTAGAGGGCAGCAGGGGGAGGTGGAATTCCCGGTGTAGTGGTGAAATGCGT
AGATATCGGGAGGAACACCCGTGGCGAAGGCGGCCTCCTGGGCTGTCCCTGACGCTGAAGGCGAAAGCTAGGGGAGCGAA
CG
>Otu224
TGAGGAATTTTGCGCAATGGGGGAAACCCTGACGCAGCAATACCGCGTGCAGGATGAAGGCCTTCGGGTTGTAAACTGCT
TTCGTGGGGGAAAAATAAAGTGATTGTACCCCAAGAAGAAGCACCGGCTAACTACGTGCCAGCAGCCGCGGTAATACGTA
GGGTGCGAGCGTTACTCGGATTCACTGGGCGTAAAGCGCATGCAGGTGGCTCTATAAGTCCGATGTGAAATCCCTGGACT
CAATTCAGGAACTGCATTGGATACTGTAGGGCTAGAGTGTGGGAGAGGTAGGCGGAATTCCTGGTGTAGAGGTGAAATTC
GTAGATATCAGGAGGAACGACAGAGGCGAAGGCGGCTTACTGGACCACAACTGACACTCAGGTGCGACAGCGTGGGGAGC
AAACA
>Otu225
TGGGGAATTTTGGACAATGGGCGCAAGCCTGATCCAGCCATGCCGCGTGTGTGAAGAAGGCCTTCGGGTTGTAAAGGACT
TTTGTCAGGGAAGAAAAGGCTGTCGCTAATACCGACAGTTGATGACGGTACCTGAAGAATAAGCACCGGCTAACTACGTG
CCAGCAGCCGCGGTAATACGTAGGGTGCGAGCGTTAATCGGAATTACTGGGCGTAAAGCGAGCGCAGACGGTTACTTAAG
CAGGATGTGAAATCCCCGGGCTCAACCTGGGAACTGCGTTCTGAACTGGGTGACTAGAGTGTGTCAGAGGGAGGTAGAAT
TCCACGTGTAGCAGTGAAATGCGTAGAGATGTGGAGGAATACCGATGGCGAAGGCAGCCTCCTGGGATAACACTGACGTT
CATGCTCGAAAGCGTGGGTAGCAAACA
>Otu226
TGGGGAATATTGGACAATGGGGGCAACCCTGATCCAGCCATGCCGCGTGAGTGATGAAGGCCTTAGGGTTGTAAAGCTCT
TTTGTGCGGGAAGATAATGACGGTACCGCAAGAATAAGCCCCGGCTAACTTCGTGCCAGCAGCCGCGGTAATACGAAGGG
GGCTAGCGTTGCTCGGAATCACTGGGCGTAAAGGGTGCGTAGGCGGGTCTTTAAGTCAGGGGTGAAATCCTGGAGCTCAA
CTCCAGAACTGCCTTTGATACTGAAGATCTTGAGTTCGGGAGAGGTGAGTGGAACTGCGAGTGTAGAGGTGAAATTCGTA
GATATTCGCAAGAACACCAGTGGCGAAGGCGGCTCACTGGCCCGTTACTGACGCTGAGGCACGAAAGCGTGGGGAGCAAA
CA
>Otu227
TAGGGAATATTGCACAATGGGCGAAAGCCTGATGCAGCAACGCCGCGTGCGCGATGAAGGCCTTCGGGTCGTAAAGCGCT
TTTCGGGGAGATGAGGAAGGACAGTATCCCCGGAATAAGTCTCGGCTAACTACGTGCCAGCAGCCGCGGTAAAACGTAGG
AGGCAAGCGTTATCCGAATTCACTGGGCGTAAAGCGCGTGCAGGCGGTTCGGTAAGTTGGATGTGAAAGCTCCTGGCTCA
ACTGGGAGAGGTCGTTCAATACTGTCGAACTCGAGGATGGTAGAGGGAGGTGGAATTCCCGGTGTAGTGGTGAAATGCGT
AGATATCGGGAGGAACACCAGTGGCGAAGGCGGCCTCCTGGGCCATTCCTGACGCTCAGACGCGAAAGCTAGGGGAGCGA
ACG
>Otu228
TGAGGAATCTTGCACAATGGGCGAAAGCCTGATGCAGCGACGTCGCGTGAAGGATGAAATCTTTCGGGATGTAAACTTCT
TTTACCAGGGAAGAAATAAATGACGGTACCTGGTGAATAAGCCCCGGCTAACTACGTGCCAGCAGCCGCGGTAATACGTA
GGGGGCGAGCGTTGTCCGAAGTTACTGGGCGTAAAGAGCGCGTAGGCGGGTCTTTAAGTGAGGGGTGAAAGTCCGGGGCT
CAACCCCGGAACTGCCTTTCATACTGGGGACCTTGAGTGTGGGAGAGGCGAGTGGAATGGTCGGTGTAGCGGTGAAATGC
GTAGATATCGATCGGAACACCCATGGCGAAGGCAGCTCGCTGGCCTGTAACTGACGCTGAGGCGCGAAAGCGTGGGGAGC
AAACA
>Otu229
TGGGGAATATTGGACAATGGGCGCAAGCCTGATCCAGCCATGCCGCGTGTGTGAAGAAGGCCTTCGGGTTGTAAAGCACT
TTCAGCGGGGAGGAAGGGTGTTGTGTTAATAGTACAGCACTTTGACGTTACCCACAGAAGAAGCACCGGCTAACTCCGTG
CCAGCAGCCGCGGTAATACGGAGGGTGCAAGCGTTAATCGGAATTACTGGGCGTAAAGCGCACGCAGGCGGCTTTTTAAG
TCGGATGTGAAAGCCCCGGGCTCAACCTGGGAATTGCATCTGATACTGGGAAGCTAGAGTATGTGAGAGGGGGGTAGAAT
TCCAAGTGTAGCGGTGAAATGCGTAGAGATTTGGAGGAATACCAGTGGCGAAGGCGGCCCCCTGGCAGAATACTGACGCT
CAGGTGCGAAAGCGTGGGGAGCAAACA
>Otu230
TGGGGAATTTTGGACAATGGGCGCAAGCCTGATCCAGCCATTCCGCGTGAGTGAAGAAGGCCTTCGGGTTGTAAAGCTCT
TTCGGCAGGGAAGAAACGGTTTGGGCTAATACCCTGAGCTAATGACGGTACCTGAAGAAGAAGCACCGGCTAACTACGTG
CCAGCAGCCGCGGTAATACGTAGGGTGCGAGCGTTAATCGGAATTACTGGGCGTAAAGCGTGCGCAGGCGGTTTTGTAAG
ACAGATGTGAAATCCCCGGGCTCAACCTGGGAACTGCGTTTGTGACTGCAAGACTCGAGTGCGGCAGAGGGGGGCGGAAT
TCCACGTGTAGCAGTGAAATGCGTAGAGATGTGGAGGAACACCGATGGCGAAGGCAGCCCCCTGGGTCGATACTGACGCT
CATGCACGAAAGCGTGGGGAGCAAACA
>Otu231
TGGGGAATTTTGGACAATGGGCGCAAGTCTGATCCAGCCATGCAGCGTGTGGGAAGAAGGCCTTCGGGTTGTAAACCACT
TTTGTCAGGGAAGAAACGGCTTGAACTAATACTTTGAGCTAATGACGGTACCTGAAGAATAAGCACCGGCTAACTACGTG
CCAGCAGCCGCGGTAATACGTAGGGTGCAAGCGTTAATCGGAATTACTGGGCGTAAAGCGTGCGCAGGCGGTTATGCAAG
ACAGATGTGAAATCCCCGGGCTCAACCTGGGAACTGCATTTGTGACTGCATGACTAGAGTACGGCAGAGGGGGATGGAAT
TCCGCGTGTAGCAGTGAAATGCGTAGATATGCGGAGGAACACCGATGGCGAAGGCAATCCCCTGGACCTGTACTGACGCT
CATGCACGAAAGCGTGGGGAGCAAACA
>Otu232
TGGGGAATCTTCGGCAATGGACGCAAGTCTGACCGAGCAACGCCGCGTGAGTGAAGAAGGTTTTCGGATCGTAAAACTCT
GTTGTTAGAGAAGAACAAGGATGAGAGTGGAAAGTTCATCCCTTGACGGTATCTAACCAGAAAGCCACGGCTAACTACGT
GCCAGCAGCCGCGGTAATACGTAGGTGGCAAGCGTTGTCCGGATTTATTGGGCGTAAAGCGAGCGCAGGCGGTCTTTTAA
GTCTGATGTGAAAGCCCCCGGCTTAACCGGGGAGGGTCATTGGAAACTGGGAGACTTGAGTGCAGAAGAGGAAAGCGGAA
TTCCATGTGTAGCGGTGAAATGCGTAGAGATATGGAGGAACACCAGTGGCGAAGGCGGCTTTCTGGTCTGTAACTGACGC
TGAGGCTCGAAAGCGTGGGGAGCAAACA
>Otu233
TGGGGAATATTGCACAATGGGGGAAACCCTGATGCAGCAACGCCGCGTGGAGGATGACGCATTTCGGTGTGTAAACTCCT
TTTATAAGGGAAGATAATGACGGTACCTTATGAATAAGCACCGGCTAACTCCGTGCCAGCAGCCGCGGTAATACGGAGGG
TGCAAGCGTTACTCGGAATCACTGGGCGTAAAGGGTGCGTAGGCGGGTTATCAAGTCTCGAGTGAAATCCAACGGCTTAA
CCGTTGAACTGCTTGGGAAACTGGTAGCCTAGAGTGAGGGAGAGGCAGATGGAATTGGTGGTGTAGGGGTAAAATCCGTA
GAGATCACCAGGAATACCCATTGCGAAGGCGATCTGCTGGAACGCAACTGACGCTGAGGCACGAAAGCGTGGGGAGCAAA
CA
>Otu234
TGGGGAATATTGCACAATGGGCGCAAGCCTGATGCAGCGACGCCGCGTGAGGGATGACGGCCTTCGGGTTGTAAACCTCT
TTTAGCAGGGAAGAAGAGAGATTGACGGTACCTGCAGAGAAAGCGCCGGCTAACTACGTGCCAGCAGCCGCGGTAATACG
TAGGGCGCGAGCGTTGTCCGGAATTATTGGGCGTAAAGAGCTTGTAGGCGGTTTGTCGCGTCTGCTGTGAAAGGCCGGGG
CTTAACCCCGTGTATTGCAGTGGGTACGGGCAGACTAGAGTGCAGTAGGGGAGACTGGAATTCCTGGTGTAGCGGTGGAA
TGCGCAGATATCAGGAGGAACACCGATGGCGAAGGCAGGTCTCTGGGCTGTAACTGACGCTGAGGAGCGAAAGCATGGGG
AGCGAACA
>Otu235
TGGGGAATATTGCACAATGGGCGAAAGCCTGATGCAGCAACGCCGCGTGAGTGATGAAGGCCTTCGGGTCGTAAAACTCT
GTCCTATGGGAAGAATAAAATGACGGTACCATAGGAGGAAGCCCCGGCTAACTACGTGCCAGCAGCCGCGGTAATACGTA
GGGGGCAAGCGTTATCCGGAATCACTGGGCGTAAAGGGTGCGTAGGCGGCTCATCAAGTCAGGGGTGAAAGGCATTGGCT
CAACCAATGTAAGCCTTTGAAACTGAAGAGCTTGAGTGCAGGAGAGGTAAGTGGAATTCCTAGTGTAGAGGTGAAATTCG
TAGATATTAGGAGGAACACCAGTGGCGAAGGCGACTTACTGGACTGTAACTGACGCTGAGGCACGAAAGCGTGGGTAGCG
AACA
>Otu236
TGGGGAATATTGGACAATGGGCGAAAGCCTGATCCAGCCACGCCGCGTGAGGGATGACGGCCTTCGGGTTGTAAACCTCT
TTCAGTACCGACGAAGCGCCAATAACGGTGGTGACGGTAGGTACAGAAGAAGGACCGGCCAACTACGTGCCAGCAGCCGC
GGTAATACGTAGGGTCCGAGCGTTGTCCGGAATTATTGGGCGTAAAGGGCTCGTAGGCGGTTTGTTGCGTCGGGAGTGAA
AACTTACAGCTTAACTGTGAGCGTGCTTCCGATACGGGCAGACTTGAGGTATTCAGGGGAGAACGGAATTCCTGGTGTAG
CGGTGAAATGCGCAGATATCAGGAGGAACACCGGTGGCGAAGGCGGTTCTCTGGGAATATCCTGACGCTGAGGAGCGAAA
GCGTGGGGAGCGAACA
>Otu237
TAGGGAATATTGGTCAATGGACGAAAGTCTGAACCAGCCATGCCGCGTGGAGGATGAAGGTCCTCTGGATTGTAAACTTC
TTTTATATGGGACGAAAAAAGGTCTTTCTAGATCGTCTGACGGTACCATATGAATAAGCACCGGCTAACTCCGTGCCAGC
AGCCGCGGTAATACGGAGGGTGCAAGCGTTATCCGGATTCACTGGGTTTAAAGGGTGCGTAGGTGGGTTGGTAAGTCAGT
GGTGAAATCCCCGAGCTTAACTTGGGAACTGCCATTGATACTATCAGTCTTGAATACCGTGGAGGTCAGCGGAATATGTC
ATGTAGCGGTGAAATGCTTAGATATGACATAGAACACCAATTGCGAAGGCAGCTGGCTACTCGAATACTGACACTGAGGC
ACGAAAGCGTGGGGATCAAACA
>Otu238
TAGGGAATTTTCGGCAATGGGGGAAACCCTGACCGAGCAACGCCGCGTGAAGGAAGAAGTAATTCGTTATGTAAACTTCT
GTCATAGAGGAAGAACGGTGGATATAGGGAATGATATCCAAGTGACGGTACTCTATAAGAAAGCCACGGCTAACTACGTG
CCAGCAGCCGCGGTAATACGTAGGTGGCGAGCGTTATCCGGAATTATTGGGCGTAAAGAGGGAGCAGGCGGCACTAAGGG
TCTGTGGTGAAAGATCGAAGCTTAACTTCGGTAAGCCATGGAAACCGTAGAGCTAGAGTGTGTGAGAGGATCGTGGAATT
CCATGTGTAGCGGTGAAATGCGTAGATATATGGAGGAACACCAGTGTCGAAGGCGACGATCTGGCGCATAACTGACGCTC
AGTCCCGAAAGCGTGGGGAGCAAACA
>Otu239
TGGGGAATTTTGGACAATGGGCGCAAGCCTGATCCAGCCATGCCGCGTGGGTGACGAAGGCCTTCGGGTTGTAAAGCCCT
TTCAGGGGGGAAGATCATGACGGTACCCCCAGAAGAAGCCCCGGCTAACTCCGTGCCAGCAGCCGCGGTAATACGGAGGG
GGCTAGCGTTGTTCGGAATTACTGGGCGTAAAGCGCACGTAGGCGGGTGTTCAAGTCGGGGGTGAAAGCCCGGGGCTCAA
CCCCGGAATTGCCTTCGATACTGGATGCCTGGAGTCCGGAAGAGGTGGGTGGAATTCCGAGTGTAGAGGTGAAATTCGTA
GATATTCGGAGGAACACCAGTGGCGAAGGCGGCCCACTGGTCCAGTACTGACGCTGAGGTGCGAAAGCGTGGGGAGCAAA
CA
>Otu240
GCGCGAAACCTTTACAATGCACTAACGTGCGATAAGGGGACTCCGAGTGTAGTCTTCCCACAAGGAAGGTCACTTTTCTG
CACTGTAAGAAGGTGCCGGAACAAGGGGTGGGCAATACTGCTGCCAGCCGCCGCGGTAATAGCAGAACCCCAAGTGGTGG
CCGATATTACTGGGCTTAAAGCGTTCGTAGCTGGCTCTGTAAGTCCGCTGTGAAATCCACGCGCTCAACGCGTGGACGTG
CAGCGGATACTGCAGGGCTAGGGACCGGAGGACGTCGAGGCTATTCCAGGGGCAGGAGTGAAATCCTAAAATCCCTGGAG
GAGCGCCTGTGGAGAAATCGCTCGACGACTACGGATCCGACAGTGAGGAACGAAAGCCGGGGGAGCAAAGC
>Otu241
TGGGGAATTTTGGACAATGGGCGAAAGCCTGATCCAGCAATGCCGCGTGTGTGATGAAGGCCTTCGGGTTGTAAAGCACT
TTTAGTGGGAACGAAACGGTCCGGGCTAATACCCTGGACTAATGACGGTACCCGCAGAATAAGCACCGGCTAACTACGTG
CCAGCAGCCGCGGTAATACGTAGGGTGCGAGCGTTAATCGGAATTACTGGGCGTAAAGCGTGCGCAGGCGGTTTTGTAAG
ACCGATGTGAAATCCCCGGGCTCAACCTGGGAACTGCATTGGTGACTGCAAGGCTTGAGTGTGTCAGAGGGAGGTGGAAT
TCCGCGTGTAGCAGTGAAATGCGTAGATATGCGGAGGAACACCGATGGCGAAGGCAGCCTCCTGGGATAATACTGACGCT
CATGCACGAAAGCGTGGGGAGCAAACA
>Otu242
TGGGGAATATTGGACAATGGGGGCAACCCTGATCCAGCGACGCCGCGTGAGTGAAGAAGTATTTCGGTATGTAAAGCTCT
ATCAGCAGGGAAGAAAATGACGGTACCTGACTAAGAAGCCCCGGCTAACTACGTGCCAGCAGCCGCGGTAATACGTAGGG
GGCAAGCGTTATCCGGATTTACTGGGTGTAAAGGGAGCGCAGACGGCTTGGCAAGTCTGAAGTGAAAGCCCGGGGCTTAA
CCCCGGGACTGCTTTGGAAACTGTGAAGCTAGAGTGTCGGAGAGGTAAGTGGAATTCCCAGTGTAGCGGTGAAATGCGTA
GATATTGGGAGGAACACCGGTGGCGAAGGCGGCTTACTGGACGATAACTGACGTTGAGGCTCGAAAGCGTGGGGAGCAAA
CA
>Otu243
TGGGGAATATTGCGCAATGGGCGGAAGCCTGACGCAGCGACGCCGCGTGGGGGATGACGGCCTTCGGGTTGTAAACCTCT
TTCGACCTCGACGAAGCTTTTCGGAGTGACGGTAGGGGTGGAAGAAGCACCGGCCAACTACGTGCCAGCAGCCGCGGTAA
CACGTAGGGTGCGAGCGTTGTCCGGAATTATTGGGCGTAAAGAGCTCGTAGGCGGTGTGTTACGTCGGCCGTGAAAACCT
GCAGCTTAACTGTGGGCGTGCGGTCGATACGGGCATCACTGGAGTTCGGCAGGGGAGACTGGAATTCCTGGTGTAGCGGT
GAAATGCGCAGATATCAGGAGGAACACCGGTGGCGAAGGCGGGTCTCTGGGCCGTTACTGACGCTGAGGAGCGAAAGCGT
GGGGAGCGAACA
>Otu244
TGGGGGATCTTGGACAATGCGCGAAAGCGTGATCCAGCGACGTCGCGTGCAGGATGAAGGCCTTCGGGTTGTAAACTGCT
GTCGTGAGGGAGCAATCGGCGGGGCGCTAATACCGAACCGTCTTGATAGTACCTCAGGAGGAAGAGACGGCTAACTCTGT
GCCAGCAGCCGCGGTAATACAGAGGTCTCGAGCGTTGTTCGGATTTACTGGGCGTAAAGGGTGCGTAGGCGGTCGCGTGT
GTCGGATGTGAAATCTCGCTGCTCAACGGCGAAACGGCATCCGAAACTACGTGGCTCGAGCGCAGGAGAGGAAGACGGAA
TTCTCGGTGTAGCGGTGAAATGCGTAGATATCGAGAGGAACACCGGTGGCGAAGGCGGTCTTCTGGACTGTTGCTGACGC
TGAGGCACGAAGGCGTGGGGAGCAAACA
>Otu245
TGGGGAATTTTGGACAATGGGGGCAACCCTGATCCAGCAATGCCGCGTGAGTGAAGAAGGCCTTAGGGTTGTAAAGCTCT
TTTGTCAGGGAAGAAACAGCAGCTCTAACACAGCATGCGAATGACGGTACCTGAAGAATAAGCACCGGCTAACTACGTGC
CAGCAGCCGCGGTAATACGTAGGGTGCAAGCGTTAATCGGAATTACTGGGCGTAAAGCGTGCGCAGGCGGTTATACAAGA
CAGGTGTGAAATCCCCGGGCTTAACCTGGGAATGGCATCTGTGACTGTATAGCTAGAGTGTGTCAGAGGGGGGTAGAATT
CCACGTGTAGCAGTGAAATGCGTAGAGATGTGGAGGAATACCAATGGCGAAGGCAGCCCCCTGGGATAGTACTGACGCTC
ATGCACGAAAGCGTGGGGAGCAAACA
>Otu246
TGGGGAATCTTCCACAATGGCCGCAAGGCTGATGGAGCGACGCCGCGTGTGGGAATGACGCCGAAAGGTGTAAACCACTT
TTCTGAGGGACGAATTCGTGACGGTACCTCAGGTAACAAGGGGCTGCTAACTTCGTGCCAGCAGCAGCGGTAACACGAAG
GCCTCAAACGTTATCCGGAATTACTGGGCTTACAGGGTCCGCAGGCGGTTTAGTAAGTTGGTAGTAAAATCTTCAGGCTT
AACCTGGAGGCTGCTACCAAAACTACTAAACTTGAGGCTGGAAGAGGTGGGTGGAATTCTCGGTGTAGTCGTAAAAAGCG
CTGATATCGAGAGGAACACCGAATGCGAAAGCAACCCACTGAAACAAGCCTGACGCTCAGGGACGAAAGCATGGGGAGCG
AAGC
>Otu247
TGGGGAATCTTGCGCAATGGGCGAAAGCCTGACGCAGCGACACCGCGTGTGGGAAGAAGCTCTTCGGAGTGTAAACCACT
GTGGCAGGGGAACAATTCTGAGGGTACCCTGCTAGAAAGCACCTGCTAACTACGTGCCAGAAGCCTCGGTAATACGTGGG
GTGCAAGCATTATCCGGATTTATTGGGCGTAAAGCGTGCCGTCGGCGGCCATCTAAGTTTCGTCTTTAATACTGGGGCTC
AACTCCAGATACAGGACGAAAAACTGGATGGCTAGAGTTTACTAGGGGAAGCTGGAATTCTCGGTGGAGGGGTGAAATCC
GTAGATATCGAGAGGAACACCATTCGCGAAAGCGGGCTTCTAGGGTATAACTGACGCTCAGGGACGAAAGCTTGGGGAGC
AAAAG
>Otu248
CAAGGAATATTCCGCAATGGACGAAAGTCTGACGGAGCGACGCCGCGTGGATGAGGAAGGCCGAAAGGTTGTAAAATCCT
TTTGTCGGAGAAGAATAAGCGTGGGAGGGAATGCCCGCGTGATGACGTTAACCGGCGAATAAGCCCCGGCTAACTACGTG
CCAGCAGCCGCGGTAACACGTAGGGGGCAAGCGTTGTTCGGATTTACTGGGCGTAAAGGGCACGTAGGCGGTCCTGTAAG
CCTGACGTGAAAGGCTATGGCTCAACCATGGCACTGCGTTGGGAACTGCGGGACTTGAATCATGGAGAGGGAGCTGGAAT
TCCAGGTGTAGGGGTGAAATCTGTAGATATCTGGAAGAACACCAATGGCGAAGGCAAGCTCCTGGCCAATGATTGACGCT
GAGGTGCGAAAGTGTGGGGATCAAACA
>Otu249
TGGGGAATTTTGGGCAATGGGCGCAAGCCTGACCCAGCAACGCCGCGTGAAGGATGAAGCATTTCGGTGTGTAAACTTCA
TAAGAGTGGGAAGAATAAGTGGGGGCTAATACCCCCCATGATGACGGTACCACTTGTAAGCCCCGGCTAACTCCGTGCCA
GCAGCCGCGGTAATACGGGGGGGGCAAGCGTTGTTCGGATTTACTGGGCGTAAAGGGCGCGTAGGCGGCGCGACAAGTCA
CTTGTGAAATCTCCGGGCTTAACCCGGAGCGGCCAAGTGATACTGTCGTGCTGGAGTGCGGAAGGGGCCACCGGAATTCT
CGGTGTAGCGGTGAAATGCGTAGATATCGAGAGGAACACCTGCGGCGAAGGCGGGTGGCTGGGCCGACACTGACGCTGAG
GCGCGAAAGCCAGGGGAGCGAACG
>Otu250
TGGGGAATATTGCGCAATGGGCGAAAGCCTGACGCAGCGACGCCGCGTGTGGGATGAAGGAGCTTTGCTTCGTAAACCAC
TGTCGGACGGGAAGAAAAAGTTCCTACGGGGGCTTGGGACAGTACCGTCAGAGGAAGCACCGGCTAACTACGTGCCAGCA
GCCGCGGTAATACGTAGGGTGCGAGCGTTGTCCGGAATTACTGGGTGTAAAGGGTGCGTAGGCGGGCATGTGCGTCGGAG
GTTAAATACAACGGCTTAACCGTTGAACTGCCTTCGAAACGGCATGTCTTGAATGTGGGAGAGGATGATGGAATTCCTGG
TGTAGCGGTGAAATGCGTAGATATCAGGAGGAACACCGGTGGCGAAGGCGGTCATCTGGCCCACTATTGACGCTGAGGCA
CGAAAGCGTGGGGAGCAAACA
>Otu251
TGGGGAATCTTGCACAATGCGCGAAAGCGTGACGCAGCAACGCCGCGTGGGGGAAGAAGGCCTTCGGGTTGTAAACCCCT
TTCAGTTGGGACGAAGCTTCGTCGGTGAACAGCCGGCTGGAGTGACGGTACCTTCACAAGAAGCCCCGGCTAACTACGTG
CCAGCAGCCGCGGTAATACGTAGGGGGCTAGCGTTGTCCGGAATCATTGGGCGTAAAGAGCGTGTAGGCGGCCCGGTAAG
TCCGCTGTGAAAGTCGGGGGCTCAACCCTCGAATGCCGGTGGATACTGTCGGGCTAGAGTGCGGAAGAGGCGAGTGGAAT
TCCTGGTGTAGCGGTGAAATGCGCAGATATCAGGAGGAACACCAATTGCGAAGGCAGCTCGCTGGGACGTAACTGACGCT
GAGACGCGAAAGCGTGGGGAGCAAACA
>Otu252
TGGGGAATATTGGTCAATGGACGGAAGTCTGAACCAGCCATGCCGCGTGCAGGACGAAGGCCCTCTGGGTTGTAAACTGC
TTTTGTATAGGAAGAAACGCTCCGACGTGTCGGGGTTTGACGGTACTATAAGAATAAGGATCGGCTAACTACGTGCCAGC
AGCCGCGGTAATACGTAGGATCCGAGCGTTGTCCGGATTTATTGGGTTTAAAGGGTGCGCAGGCGGCCCAATAAGTCAGT
GGTGAAAGCCGACAGCTTAACTGTCGAACTGCCATTGATACTGTTGGGCTTGAGTATAGTTGAGGTTGGCGGAATGTAAC
ATGTAGCGGTGAAATGCTTAGATATGTTACAGAACACCGATTGCGAAGGCAGCTGACTAAGCTATTACTGACGCTCATGC
ACGAAAGCGTGGGGATCAAACA
>Otu253
TGGGGAATATTGCACAATGGGGGAAACCCTGATGCAGCGACGCCGCGTGAGCGATGAAGGTTTTCGGATCGTAAAGCTCT
GTCCTTGGAGAAGAAAATGACGGTAACCAAGGAGGAAGCCCCGGCTAACTACGTGCCAGCAGCCGCGGTAATACGTAGGG
GGCGAGCGTTGTCCGGAATTACTGGGCGTAAAGGGTACGCAGGCGGTTATGCAAGTCAGATGTAAAAGGCAATGGCTCAA
CCAATGTAAGCATTTGAAACTGCATGACTTGAGTATAGGAGAGGTAAGTGGAATTCCTAGTGTAGCGGTGAAATGCGTAG
ATATTAGGAGGAACACCAGTGGCGAAGGCGACTTACTGGACTAAAACTGACGCTGAGGTACGAAAGCGTGGGGAGCAAAC
A
>Otu254
TGGGGAATTTTTCACAATGGGCGAAAGCCTGATGGAGCGACGCCGCGTGGGGGATGAAGGGCTTCGGCTCGTAAACCCCT
GTCATCCGCGAGCAAACCCGCCGGTCGAACACACCGGCGGCTGATAGTAGCGGAAGAGGAAGGAACGGCTAACTCTGTGC
CAGCAGCCGCGGTAATACAGAGGTTCCAAGCGTTGTTCGGATTCACTGGGCGTAAAGGGTGCGTAGGTGGCCGTGTAAGT
CCGATGTGAAATCTCCGGGCTCAACCCGGAAAGGGCATTGGATACTACACGGCTGGAGGATTGGAGAGGGGACCGGAATT
CTCGGTGTAGCAGTGAAATGCGTAGATATCGAGAGGAACACCAGTGGCGAAGGCAGGTCCCTGGACAACTCCTGACACTG
AGGCACGAAAGCTTGGGGAGCAAACA
>Otu255
TGGGGAATTTTGGACAATGGGGGCAACCCTGATCCAGCAATGCCGCGTGAGTGAAGAAGGCCTTCGGGTTGTAAAGCTCT
TTTGTCAGGGAAGAAATGCGCTGGGCTAATACCTCGGCGTGATGACGGTACCTGAAGAATAAGCACCGGCTAACTACGTG
CCAGCAGCCGCGGTAATACGTAGGGTGCAAGCGTTAATCGGAATTACTGGGCGTAAAGCGTGCGCAGGCGGTTGTGTAAG
ACAGATGTGAAATGCCCGGGCTTAACCTGGGAACTGCATTTGTGACTGCACAGCTAGAGTGTGTCAGAGGGGGGTAGAAT
TCCACGTGTAGCAGTGAAATGCGTAGATATGTGGAGGAATACCGATGGCGAAGGCAGCCCCCTGGGATAGTACTGACGCT
CATGCACGAAAGCGTGGGGAGCAAACA
>Otu256
TGAGGAATATTGGACAATGGGTGAGAGCCTGATCCAGCCATCCCGCGTGAAGGATTAAGGACCTATGGTTTGTAAACTTC
TTTTTTACAGGGATAAACCTAGATACGTGTATCTAGTTGAAGGTACTGTAAGAATAAGCACCGGCTAACTCCGTGCCAGC
AGCCGCGGTAATACGGAGGGTGCAAGCGTTATCCGGATTTATTGGGTTTAAAGGGTCCGTAGGCGGATCGGTAAGTCAGT
GGTGAAATCTCATAGCTTAACTATGAAACTGCCATTGATACTGTCGGTCTTGAGTGTATTTGAAGTAGCTGGAATGAGTA
GTGTAGCGGTGAAATGCATAGATATTACTCAGAACACCAATTGCGAAGGCAGGTTACTAAGATACAACTGACGCTGATGA
GCGAAAGCGTGGGGAGCGAACA
>Otu257
TGAGGAATCTTCCGCAATGGGCGAAAGCCTGACGGAGCGATGCCGCGTGAACGATGAAGGTCGAGAGATTGTAAAGTTCT
TTTCCTGATGAGGAATAAGCCTGGGAGGGAATGCCTGGGTGATGACGTTAGTCAGGGAATAAGCCCCGGCCAATTACGTG
CCAGCAGCCGCGGTAATACGTAAGGGGCGAGCGTTGTTCGGAATTATTGGGCGTAAAGGGCGCGTAGGCGGCCATCCAAG
TCTGGTGTTAAAGACCGGGGCTTAACTCCGGGAGGGCGCTGGAAACTGGGTGGCTTGAGTTTGGGAGAGGGAGCTAGAAT
TCCTGGTGTAAGGGTAAAATCTGTTGAGATCAGGAAGAATACCGGTGGCGAAGGCGAGCTTCTGGACCAAAACTGACGCT
GAGGCGCGAAAGCATGGGGAGCAAACA
>Otu258
TGGGGAATATTGCACAATGGGGGAAACCCTGATGCAGCGACGCCGCGTGAGCGAAGAAGGATTTCGGTATGTAAAGCTCT
ATCAGCAGGGAAGAAAATGACGGTACCTGACTAAGAAGCCCCGGCTAACTACGTGCCAGCAGCCGCGGTAATACGTAGGG
GGCAAGCGTTATCCGGATTTACTGGGTGTAAAGGGAGCGTAGACGGAATGGCAAGTCTGATGTGAAAGGCCGGGGCTCAA
CCCCGGGACTGCATTGGAAACTGTCAATCTAGAGTACCGGAGAGGTAAGTGGAATTCCTAGTGTAGCGGTGAAATGCGTA
GATATTAGGAGGAACACCAGTGGCGAAGGCGGCTTACTGGACGGTAACTGACGTTGAGGCTCGAAAGCGTGGGGAGCAAA
CA
>Otu259
TGAGGAATATTGGTCAATGGGCGAGAGCCTGAACCAGCCAAGTCGCGTGAAGGATGACTGTCTTATGGATTGTAAACTTC
TTTTATACGGGAATAACAAGGGTCACGTGTGACCCCCTGCATGTACCGTATGAATAAGCATCGGCTAACTCCGTGCCAGC
AGCCGCGGTAATACGGAGGATGCGAGCGTTATCCGGATTTATTGGGTTTAAAGGGTGCGTAGGCGGTTTGTTAAGTCAGC
GGTGAAATCTAGAGGCTCAACCTCGAAACTGCCGTTGAAACTTGCGAACTTGAGTGTAGATGAGGTAGGCGGAATTCGTG
GTGTAGCGGTGAAATGCATAGATATCACGAGGAACTCCGATTGCGAAGGCAGCTTACTAAGGTACAACTGACGCTGAAGC
ACGAAAGCGTGGGGATCAAACA
>Otu260
TGGGGAATATTGGACAATGGGGGCAACCCTGATCCAGCCATGCCGCGTGTGTGAAGAAGGCCTTCGGGTTGTAAAGCACT
TTCAGTGGGGAGAAAGGCTCCAAAGTTAATACCTTTGGGGATTGATGCTACCCACAGAATAAGCACCGGCTAACTCTGTG
CCAGCAGCCGCGGTAATACAGAGGGTGCAAGCGTTAATCGGAATTACTGGGCGTAAAGCGCGCGTAGGCGGCTGCCTAAG
TCGGATGTGAAATCCCCGGGCTTAACCTGGGAACTGCATTCGATACTGGGCGGCTAGAGTATGAGAGAGGGAGGTAGAAT
TCCACGTGTAGCGGTGAAATGCGTAGATATGTGGAGGAATACCGGTGGCGAAGGCGGCCTCCTGGCTTAGTACTGACGCT
GAGGTGCGAAAGCGTGGGGAGCAAACA
>Otu261
TGGGGAATATTGCACAATGGGCGGAAGCCTGACGCAGCGACGCCGCGTGGGGGATGAAGGCCTTCGGGTTGTAAACCTCT
TTTACCACTCACGCAGGCCTTGGGTTTTCCTGGGGTTGACGGTAGGTGGTGAATAAGGACCGGCTAACTACGTGCCAGCA
GCCGCGGTAATACGTAGGGTCCGAGCGTTGTCCGGAATTATTGGGCGTAAAGAGCTCGTAGGCGGCCTGTCGCGTCTGCT
GTGAAAGTCCGGGGCTTAACTCCGGGTGTGCAGTGGATACGGGCAGGCTTGAGGTAGGTAGGGGAGACTGGAATTCCTGG
TGTAGCGGTGAAATGCGCAGATATCAGGAGGAACACCGGTGGCGAAGGCGGGTCTCTGGGCCTTTCCTGACGCTGAGGAG
CGAAAGCGTGGGGAGCGAACA
>Otu262
TGGGGAATTTTGGACAATGGGCGAAAGCCTGATCCAGCAATGCCGCGTGCAGGAAGAAGGCCCTCGGGTTGTAAACTGCT
TTTGTACGGAACGAAAAGCCTGGGGCTAATATCCCCGGGTCATGACGGTACCGTAAGAATAAGCACCGGCTAACTACGTG
CCAGCAGCCGCGGTAATACGTAGGGTGCAAGCGTTAATCGGAATTACTGGGCGTAAAGCGTGCGCAGGCGGTTTTGTAAG
ACAGTGGTGAAATCCCCGGGCTCAACCTGGGAACTGCCATTGTGACTGCAAGGCTAGAGTGCGGCAGAGGGGGATGGAAT
TCCGCGTGTAGCAGTGAAATGCGTAGATATGCGGAGGAACACCGATGGCGAAGGCAATCCCCTGGGCCTGCACTGACGCT
CATGCACGAAAGCGTGGGGAGCAAACA
>Otu263
TGGGGAATATTGCACAATGGGCGAAAGTCTGATGCAGCAACGCCGCGTGCGGGATGACGGCCTTCGGGTTGTAAACCGCT
TTCAGCCATGACGAAGCGAAAGTGACGGTAGTGGCAGAAGAAGCACCGGCTAACTACGTGCCAGCAGCCGCGGTGATACG
TAGGGTGCGAGCGTTGTCCGGATTTATTGGGCGTAAAGAGCTTGTAGGCGGTTGATTGCGTCGAAAGTGCAAACTCAGGG
CTTAACTCTGAGCCTGCTTTCGATACGGGTCGACTTGAGGAATGTAGGGGAGAATGGAATTCCCGGTGGAGCGGTGGAAT
GCGCAGATATCGGGAGGAACACCAGTGGCGAAGGCGGTTCTCTGGACATTTCCTGACGCTGAGAAGCGAAAGCGTGGGGA
GCAAACA
>Otu264
TGGGGAATATTGGTCAATGGGCGGAAGCCTGAACCAGCCATTCCGCGTGCAGGAAGACGGCCTTATGGGTTGTAAACTGC
TTTTATACGGGGCTAAACTTTGGTACGAGATACCAGAGGAGAAGGTACTGTATGAATAAGCATCGGCTAACTCCGTGCCA
GCAGCCGCGGTAATACGGAGGATGCAGGCGTTATCCGGAATTATTAGGTTTAAAGGGTGCGTAGGCGGTTGATTAAGTCA
GGGGTTAAATGTTACAGCTCAACTGTGATATGCCTTTGATACTGATTGACTGGAGTTGAATCGAGGTAGGCGGAATGTGC
AGTGTAGCGGTGAAATGCGTAGATATTGCACAGAACACCGATTGCGGAGGCAGCTTACTAGGTTTGGACTGACGCTGAGG
CACGAAAGCGTGGGGATCAAACA
>Otu265
TGGGGAATATTGGACAATGGGGGCAACCCTGATCCAGCAATGCCGCGTGTGTGAAGAAGGCCTTCGGGTTGTAAAGCACT
TTCGGCTGGGAAGAAGGCATATAGTTTAAGAGATGATATGTTTGACTGTACCGGCAGAATAAGCACCGGCTAACTCTGTG
CCAGCAGCCGCGGTAATACAGAGGGTGCGAGCGTTAATCGGAATTACTGGGCGTAAAGGGCGCGTAGGTGGTTAGATAAG
ATTGTTGTGAAATCCCTGGGCTTAACCTAGGAACTGCAACGATGACTGTCTAGCTTGAGTATTGTAGAGGGTAGTGGAAT
TTCCGGTGTAGCGGTGAAATGCGTAGAGATCGGAAGGAACACCAGTGGCGAAGGCGGCTACCTGGACAAATACTGACGCT
GAGGCGCGAAAGCGTGGGGAGCAAACA
>Otu266
TGAGGAATATTGGTCAATGGTCGCAAGACTGAACCAGCCATGCCGCGTGCAGGAAGACGGTCCTATGGATTGTAAACTGC
TTTTATACAGGAAGAAACCCTCCCACGTGTGGGAGCTTGACGGTACTGTAGGAATAAGGATCGGCTAACTCCGTGCCAGC
AGCCGCGGTAATACGGAGGATCCAAGCGTTATCCGGAATCATTGGGTTTAAAGGGTCCGTAGGCGGTCTTATAAGTCAGT
GGTGAAAGCCCATCGCTCAACGATGGAACTGCCATTGATACTGTAAGACTTGAATGCTTAGGAAGTAACTAGAATATGTA
GTGTAGCGGTGAAATGCTTAGATATTACATGGAATACCAATTGCGAAGGCAGGTTACTACTAAGTGATTGACGCTGATGA
GCGAAAGCGTGGGGAGCGAACA
>Otu267
TGGGGAATATTGGACAATGGGCGAAAGCCTGATCCAGCCATGCCGCGTGAGTGATGAAGGCCTTAGGGTTGTAAAGCTCT
TTTACCCGGGAAGATAATGACTGTACCGGGAGAATAAGCCCCGGCTAACTCCGTGCCAGCAGCCGCGGTAATACGGAGGG
GGCTAGCGTTGTTCGGAATTACTGGGCGTAAAGCGCACGTAGGCGGCTTTGTAAGTTAGAGGTGAAAGCCAGGGGCTCAA
CCCCGGAATTGCCTTTAAGACTGCATCGCTTGAACGTCGGAGAGGTGAGTGGAATTCCGAGTGTAGAGGTGAAATTCGTA
GATATTCGGAAGAACACCAGTGGCGAAGGCGGCTCACTGGACGACTGCTGACGCTGAGGTGCGAAAGCGTGGGGAGCAAA
CA
>Otu268
TGGGGAATTTTGCGCAATGGGCGAAAGCCTGACGGAGCAATACCGCGTGAGGGAGGAAGGCTCTTGGGTCGTAAACCTCT
TTTCTCAGGGAAGAACTCAATGACGGTACCTGAGGAATAAGCATCGGCTAACTCCGTGCCAGCAGCCGCGGTAATACGGA
GGATGCAAGCGTTATCCGGAATGATTGGGCGTAAAGCGTCCGCAGGTGGCAGTGTAAGTCTGCTGTCAAAGGTCAGGGCT
TAACTCTGAACAGGCAGTGGAAACTACACAGCTAGAGTGCGGTGGGGGCAGAGGGAATTCCCAGTGTAGCGGTGAAATGC
GTAGAGATTGGGAAGAACACCGGTGGCGAAAGCGCTCTGCTAGGCCGTAACTGACACTCATGGACGAAAGCTAGGGGAGC
GAATG
>Otu269
TGGGGAATATTGCACAATGGGCGCAAGCCTGATGCAGCAACGCCGCGTGCGGGATGACGGCCTTCGGGTTGTAAACCGCT
TTCGGCACCGACGAAGCGAAAGTGACGGTAGGTGCAGAAGAAGGACAGGCCAACTACGTGCCAGCAGCCGCGGTGATACG
TAGGGTCCGAGCGTTGTCCGGAATTATTGGGCGTAAAGAGCTCGTAGGCGGTTTGTCGCGTCGGAAGTGAAAACTCAGGG
CTTAACTCTGAGCCTGCTTCCGATACGGGCAGACTAGAGGAAGTTAGGGGAGAACGGAATTCCTGGTGGAGCGGTGGAAT
GCGCAGATATCAGGAGGAACACCGGTGGCGAAGGCGGTTCTCTGGGACTTTCCTGACGCTGAGGAGCGAAAGCGTGGGGA
GCAAACA
>Otu270
TGGGGAATATTGCACAATGGGCGCAAGCCTGATGCAGCGACGCCGCGTGAGGGATGACGGCCTTCGGGTTGTAAACCTCT
TTTAGCATCGAAGAAGCGAAAGTGACGGTAGGTGCAGAGAAAGCGCCGGCTAACTACGTGCCAGCAGCCGCGGTAATACG
TAGGGCGCGAGCGTTGTCAGGAATTATTGGGCGTAAAGAGCTTGTAGGCGGTTGGTCGCGTCTGCTGTGAAAGGCTGGGG
CTTAACCATGGTTTTGCAGTGGGTACGGGCTAACTAGAGTGCAGTAGGGGAGACTGGAATTCCTGGTGTAGCGGTGGAAT
GCGCAGATATCAGGAGGAACACCGATGGCGAAGGCAGGTCTCTGGGCTGTAACTGACGCTGAGGAGCGAAAGCATGGGGA
GCGAACA
>Otu271
GCGCGAAACCTTTACAATGCACGCAAGTGCGATAAGGGGACTCCGAGTGCGGTCTTCCTACACGGAAGGCCGCTTTTCTG
CACTGTAAGGAGGTGCCGAAACAAGGGGTGGGCAACACTGCTGCCAGCCGCCGCGGTAATAGCAGGACCCCAAGTGGTAG
CCAGTTTTATTGGGCTTAAAGTGTTCGTAGCCGGCCATGTAAGTCCGCTGTGAAATCCAGGCGCTCAACGTCTGGAAGTG
CAGCGGATACTGCATGGCTAGGGACCGGATGGCGTCGAGGCTATTCCAGGGGTAGGAGTGAAATCCAAAAATCCCTGGAG
GAGCACCTGTGGCGAAAGCGCTCGACGAATACGGATCCGACGGTGAGGAACGAAAGCCAGGGGAGCAAAGC
>Otu272
TGGGGAATATTGGACAATGGGCGCAAGCCTGATCCAGCCATGCCGCGTGTGTGAAGAAGGCCTTCGGGTTGTAAAGCACT
TTCAGTGGGGAGGAAGGGGTTGTAGTTAATAGCTGCAACTTTTGACGTTACCCACAGAAGAAGCACCGGCTAACTCCGTG
CCAGCAGCCGCGGTAATACGGAGGGTGCAAGCGTTAATCGGAATTACTGGGCGTAAAGCGCACGCAGGCGGCTTTTTAAG
TCGGATGTGAAAGCCCCGGGCTCAACCTGGGAATTGCATCTGATACTGGGAAGCTAGAGTATGTGAGAGGGGGGTAGAAT
TCCAAGTGTAGCGGTGAAATGCGTAGAGATTTGGAGGAATACCAGTGGCGAAGGCGGCCCCCTGGCACAATACTGACGCT
CAGGTGCGAAAGCGTGGGGAGCAAACA
>Otu273
TGGGGAATTTTCCGCAATGGGCGAAAGCCTGACGAAGCAATGCCGCGTGAAGGCAGAATGCCCACGGGTCATGAACTTCT
TTTCTCGGAGAAGAAAAAATGACGATATCTGAGGAATAAGCATCGGCTAACTCTGTGCCAGCAGCCGCGGTAAGACAGAG
GATGAAAGCGTTATCCGGAATGATTGGGCGTAAAGCGTATGTAGGTGGCTTTTCAAGTCCGCCGTCAAATCCCAGGGCTC
AACCCTGGACAGGCGGTGGAAACTACGAAGCTGGAGTACGGTAGGGGCAGAGGGAAATTCCGGTAGAGCGGTGAAATGCA
TTGAGATCGGAAAGAAGACCAACGGCGAAAGCACTCTACTGGGCCGACATTGACACTGAGAGGCGAAAGCTAGGGGAGCA
AATG
>Otu274
TGGGGAATATTGGACAATGGGCGAAAGCCTGATCCAGCCATGCCGCGTGAGTGATGAAGGCCTTAGGGTTGTAAAGCTCT
TTTAGTAGGGAAGATAATGACGGTACCTACAGAAAAAGCCCCGGCTAACTTCGTGCCAGCAGCCGCGGTAATACGAAGGG
GGCTAGCGTTGTTCGGATTTACTGGGCGTAAAGCGCACGTAGGCGGATCGTTAAGTCGGGGGTGAAATCCTGGAGCTCAA
CTCCAGAACTGCCTTCGATACTGGCGATCTTGAGTCCGGAAGAGGTGAGTGGAACTCCTAGTGTAGAGGTGGAATTCGTA
GATATTAGGAAGAACACCAGTGGCGAAGGCGGCTCACTGGTCCGATACTGACGCTGAGGTGCGAAAGCGTGGGGAGCAAA
CA
>Otu275
TGAGGAATATTGGTCAATGGGCGAGAGCCTAAACCAGCCAAGTCGCGTGAAGGATGACTGTCTTATGGATTGTAAACTTC
TTTTATACGGGAATAACAAGAGTCACGTGTGGCTCCCTGCATGTACCGTATGAATAAGCATCGGCTAACTCCGTGCCAGC
AGCCGCGGTAATACGGAGGATGCGAGCGTTATCCGGATTTATTGGGTTTAAAGGGTGCGTAGGCGGCCTGTTAAGTCAGC
GGTGAAATCTAGGAGCTTAACTCCTAAATTGCCATTGATACTGGCGGGCTTGAGTGTAGATGAGGTAGGCGGAATGCGTG
GTGTAGCGGTGGAATGCATAGATATCACGCAGAACTCCGATTGCGAAGGCAGCTTACTAAGGTACAACTGACGCTGAAGC
ACGAAAGCGTGGGGATCAAACA
>Otu276
TGGGGAATTTTGGACAATGGGCGAAAGCCTGATCCAGCAATGCCGCGTGTGTGAAGAAGGCCTTCGGGTTGTAAAGCACT
TTTGTCAGGAAAGAAATCCTTGGCTCTAATACAGCCGGGGGATGACGGTACCGGAAGAATAAGCACCGGCTAACTACGTG
CCAGCAGCCGCGGTAATACGTAGGGTGCAAGCGTTAATCGGAATTACTGGGCGTAAAGCGTGCGCAGGCGGTTTGCTAAG
ACCGATGTGAAATCCCCGGGCTCAACCTGGGAACTGCATTGGTGACTGGCAGGCTAGAGTATGGCAGAGGGGGGTAGAAT
TCCACGTGTAGCAGTGAAATGCGTAGAGATGTGGAGGAATACCGATGGCGAAGGCAGCACCCTGGGCCAGTACTGACGCT
CATGCACGAAAGCGTGGGGAGCAAACA
>Otu277
TGGGGAATATTGGACAATGGGCGCAAGCCTGATCCAGCCATGCCGCGTGAGTGATGAAGGCCTTAGGGTTGTAAAGCTCT
TTTACCTGGGAAGATCATGACGGTACCAGGAGAATAAGCCCCGGCTAACTTCGTGCCAGCAGCCGCGGTAATACGAAGGG
GGCTAGCGTTGTTCGGATTTACTGGGCGTAAAGGGCGCGTAGGCGGGCGAATAAGTCAGGGGTGAAATCCCAAGGCTCAA
CCTTGGAACTGCCTTTGATACTGTTTGTCTTGAGTTCGAGAGAGGTAAGTGGAACTGCGAGTGTAGAGGTGAAATTCGTA
GATATTCGCAAGAACACCAGTGGCGAAGGCGGCTTACTGGCTCGAAACTGACGCTGAGGCGCGAAAGCGTGGGGAGCAAA
CA
>Otu278
TGGGGAATATTGGACAATGGGCGAAAGCCTGATCCAGCAATGCCGCGTGAGTGATGAAGGCCTTAGGGTTGTAAAGCTCT
TTTACCCGAGATGATAATGACAGTATCGGGAGAATAAGCCCCGGCTAACTCCGTGCCAGCAGCCGCGGTAATACGGAGGG
GGCTAGCGTTGTTCGGAATTACTGGGCGTAAAGCGCACGTAGGCGGTTATTCAAGTCAGAGGTGAAAGCCCAGTGCTCAA
CACTGGAACTGCCTTTGAAACTAGATAGCTTGAATCCAGGAGAGGTGAGTGGAATTCCGAGTGTAGAGGTGAAATTCGTA
GATATTCGGAAGAACACCAGTGGCGAAGGCGGCTCACTGGACTGGTACTGACGCTGAGGTGCGAAAGCGTGGGGAGCAAA
CA
>Otu279
TGGGGAATATTGGGCAATGGGCGGAAGCCTGACCCAGCCATGCCGCGTGGAGGAAGAAGGCCCACTGGGTTGTAAACTCC
TTTTGTTGGGGAAGAAAGAGCGCCTGCGGGCGTGCGTTTGACGGTACCCGACGAATAAGCACCGGCTAACTCCGTGCCAG
CAGCCGCGGTAATACGGAGGGTGCAAGCGTTATCCGGATTTACTGGGTTTAAAGGGTGCGTAGGCGGTCGTACAAGTCTA
TGTTGAAAGGCTATGGCTTAACCATAGTAAGGCATAGATACTGTATGGCTTGGGTTAAGTGGAGGCAGATGGAATTGGTG
GAGTAGCGGTGAAATGCATAGATACCACCAGGAACACCGATAGTGAAGGCAGTCTGCTACGCTTATACTGACGCTGAGGC
ACGAAAGCGTGGGGAGCAAACA
>Otu280
TGGGGAATATTGGACAATGGGGGCAACCCTGATCCAGCCATGCCGCGTGTGTGAAGAAGGCCTTCGGGTTGTAAAGCACT
TTCAGTGGTGAGGAAGGGTGAGCAGTTAATACCTGTTCACATTGACGTTAGCCACAGAAGAAGCACCGGCTAACTCCGTG
CCAGCAGCCGCGGTAATACGGAGGGTGCAAGCGTTAATCGGAATTACTGGGCGTAAAGCGCGCGTAGGTGGTTCGTTAAG
TCAGATGTGAAAGCCCCGGGCTCAACCTGGGAACGGCACCTGATACTGGCGAGCTAGAGTACGGTAGAGGGGAGTGGAAT
TTCCTGTGTAGCGGTGAAATGCGTAGATATAGGAAGGAACACCAGTGGCGAAGGCGACTCCCTGGACTGATACTGACACT
GAGGTGCGAAAGCGTGGGGAGCAAACA
>Otu281
TGAGGAATCTTCCACAATGGGCGAAAGCCTGATGGAGCGACGCCGCGTGAGGGATGACGGTCTTCGGATTGTAAACCTCT
GAACTAGGGACGAAAGACGGTTTGCCGGGATGACGGTACCTAGGTAATAGCACCGGCTAACTCCGTGCCAGCAGCCGCGG
TAATACGGAGGGTGCGAGCGTTATCCGGAATCACTGGGCGTAAAGGGCGTGTAGGCGGGACGTTAAGTCTGGTTTTAAAG
ACCGCAGCTCAACTGCGGGAGTGGACTGGATACTGGCGTTCTAGACCTCTGGAGAGGTAACTGGAATTTCTGGTGTAGCG
GTGGAATGCGTAGATACCAGAAGGAACACCAATGGCGAAGGCAGGTTACTGGACAGAAGGTGACGCTGAGGCGCGAAAGC
GTGGGGAGCAAACC
>Otu282
TGGGGAATATTGCGCAATGGGCGGAAGCCTGACGCAGCGACGCCGCGTGAGGGATGAAGGTCTTCGGATTGTAAACCTCT
TTCAGTAGGGACGAATTCAGACGGTACCTGCAGAAGAAGCACCGGCTAACTACGTGCCAGCAGCCGCGGTAATACGTAGG
GTGCGAGCGTTGTCCGGAATTATTGGGCGTAAAGAGCTCGTAGGCGGTCCGTCGCGTCGATTGTGAAAACCCGGGGCTCA
ACTCCGGGCTTGCACTCGATACGGGCGGACTAGAGTTCGGTAGGGGAGACTGGAATTCCTGGTGTAGCGGTGAAATGCGC
AGATATCAGGAGGAACACCGGTGGCGAAGGCGGGTCTCTGGGCCGTTACTGACGCTGAGGAGCGAAAGCGTGGGGAGCGA
ACA
>Otu283
TGGGGAATATTGGACAATGGACGAAAGTCTGATCCAGCCATGCCGCGTGAAGGATTAAGGTCCTCTGGATTGTAAACTTC
TTTTATTTGGGACGAAAAAAGATCATTCTTGATCACTTGACGGTACCAGATGAATAAGCACCGGCTAACTCCGTGCCAGC
AGCCGCGGTAATACGGAGGGTGCAAGCGTTATCCGGATTCACTGGGTTTAAAGGGTGCGTAGGCGGGTTTGTAAGTCAGT
GGTGAAATCCTGGAGCTTAACTCCAGAACTGCCATTGATACTATAAGTCTTGAATATTGCGGAGGTAAGCGGAATATGTC
ATGTAGCGGTGAAATGCTTAGATATGACATAGAACACCCATTGCGAAGGCAGCTTACTACACATATATTGACGCTGAGGC
ACGAAAGCGTGGGGATCAAACA
>Otu284
TGGGGAATATTGCACAATGGGCGCAAGCCTGATGCAGCAACGCCGCGTGCGGGATGACGGCCTTCGGGTTGTAAACCGCT
TTCAGCAGGGACGAAGCTTTTTGTGACGGTACCTGCAGAAGAAGCACCGGCTAACTACGTGCCAGCAGCCGCGGTGATAC
GTAGGGTGCGAGCGTTGTCCGGATTTATTGGGCGTAAAGGGCTCGTAGGCGGTTGATCGCGTCGGAAGTGGAAACTTGAT
GCTTAACGTTGAGCGTGCTTTCGATACGGGTTGACTTGAGGAAGGTAGGGGAGAATGGAATTCCTGGTGGAGCGGTGGAA
TGCGCAGATATCAGGAGGAACACCAGTGGCGAAGGCGGTTCTCTGGGCCTTTCCTGACGCTGAGGAGCGAAAGCGTGGGG
AGCGAACA
>Otu285
TGGGGAATATTGCGCAATGGGCGAAAGCCTGACGCAGCCATGCCGCGTGAATGATGAAGGTCTTAGGATTGTAAAATTCT
TTCACCGGGGACGATAATGACGGTACCCGGAGAAGAAGCCCCGGCTAACTTCGTGCCAGCAGCCGCGGTAATACGAAGGG
GGCTAGCGTTGCTCGGAATTACTGGGCGTAAAGGGAGCGTAGGCGGACATTTAAGTCAGGGGTGAAATCCCGGGGCTCAA
CCTCGGAATTGCCTTTGATACTGGGTGTCTTGAGTATGAGAGAGGTGTGTGGAACTCCGAGTGTAGAGGTGAAATTCGTA
GATATTCGGAAGAACACCAGTGGCGAAGGCGACACACTGGCTCATTCCTGACGCTGAGGCTCGAAAGCGTGGGGAGCAAA
CA
>Otu286
TGGGGAATTTTCCGCAATGGGCGAAATCCTGATGGAGCAATTCCGCGTGAAGGAAGAATGCCCACGGGTCATGAACTTTT
TTTCTCAGAGAAGAAAAATGACGATATCTGAGGAATAATCATCAACTAACTCTGTGCCAGAAGCCGCGGTAAGACAGAGG
ATGCAAGCGTTATCCATAATGATTGGGCGTAAAGCGTCTGTAGGTAGCTTTTCAAGTCCGCCATCAAATCGTAGGGCTCA
GCCCTAGACAGGCGGTGGAAATTACCAAGCTGGAGTATGGTAGGGGCAGAGAGAATTTTCGGTGGAGCAGTGAAATGCGT
TGAGATCGGAAAGAACACCAACGGCGAAATCACTCTGCTGGGCCGACACTAACACTGAGAGACGAAAGCTAGGGGAGCAA
ATG
>Otu287
TGGGGAATATTGCACAATGGGCGGAAGCCTGACGCAGCGACGCCGCGTGAGGGATGAAGGCCTTCGGGTTGTAAACCTCT
TTCAGCAGGGACGAAGCGAGAGTGACGGTACCTGCATAAGAAGCACCGGCCAACTACGTGCCAGCAGCCGCGGTAATACG
TAGGGTGCAAGCGTTGTCCGGAATTATTGGGCGTAAAGAGCTCGTAGGCGGTCTGTCGCGTCGGCTGTGAAAACTCGGGG
CTCAACCCCTAGCCTGCAGTCGATACGGGCAGACTAGAGTGCGGTAGGGGAGACTGTAATTCCTGGTGTAGCGGTGAAAT
GCGCAGATATCAGGAGGAACACCGGTGGCGAAGGCGGGTCTCTGGGCCGTAACTGACGCTGAGGAGCGAAAGCGTGGGGA
GCAAACA
>Otu288
TTTTTCACAATGGGCGCAAGCCTGATGAAGCCACGCCGTGTGCGGGATGAAGGCTCTCTGAGTTGTAAACCGCTGTCAAG
TGGAGGGAACTGTACGGTGTTAACAGCGCCGTGCTTGACTGTCCGCTAAAGGAAGCCCCGGCAAAACATGTGCCAGCAGC
[truncated: 1,464 more rows]

## Sheet: Shared
sample	Group	numOtus	Otu1	Otu2	Otu5	Otu6	Otu7	Otu9	Otu10	Otu8	Otu13	Otu3	Otu12	Otu15	Otu11	Otu20	Otu19	Otu21	Otu17	Otu22	Otu25	Otu24	Otu23	Otu26	Otu27	Otu28	Otu29	Otu73	Otu30	Otu14	Otu31	Otu32	Otu33	Otu34	Otu35	Otu36	Otu37	Otu39	Otu38	Otu16	Otu18	Otu42	Otu43	Otu44	Otu45	Otu4	Otu40	Otu41	Otu46
10.1	10_1_33441_ACTCGCTACTCTCTAT_L001_R1_001_000000000_BT5NN.filt	498	23	7417	2743	1025	990	558	49	73	479	0	417	0	555	231	523	153	577	448	0	0	628	402	117	0	83	401	134	221	0	44	0	232	0	0	0	0	51	0	0	0	99	158	0	3178	0	97	108
25.1	25_1_33442_GGAGCTACCTCTCTAT_L001_R1_001_000000000_BT5NN.filt	498	13	2083	185	7	0	11	0	0	54	0	0	5	16	17	0	0	3	2	0	0	22	0	0	0	11	30	0	27	0	3	744	0	0	0	0	0	0	727	0	0	0	0	261	224	0	9	5
28.1	28_1_33443_GCGTAGTACTCTCTAT_L001_R1_001_000000000_BT5NN.filt	498	65	10842	2254	51	30	33	0	77	1135	0	0	0	0	133	0	0	0	0	0	0	0	0	0	0	0	126	0	817	40	339	0	0	0	0	0	0	0	66	0	0	0	0	133	0	0	0	56
28.2	28_2_33444_CGGAGCCTCTCTCTAT_L001_R1_001_000000000_BT5NN.filt	498	154	16687	628	72	26	10	5	8	147	0	26	0	30	620	29	0	8	3	0	0	23	19	8	0	6	16	0	321	0	25	0	4	0	0	0	0	4	0	0	0	0	42	2	45	0	121	19
31.1	31_1_33445_TACGCTGCCTCTCTAT_L001_R1_001_000000000_BT5NN.filt	498	46	7083	623	0	17	89	6	0	315	770	0	0	0	111	64	0	81	2	0	0	0	0	0	0	0	215	0	131	0	69	0	0	0	0	0	0	0	0	58	0	37	51	0	34	0	102	101
31.2	31_2_33446_ATGCGCAGCTCTCTAT_L001_R1_001_000000000_BT5NN.filt	498	0	282	575	94	77	107	0	0	137	0	117	0	126	0	110	0	133	0	0	528	26	135	129	0	25	134	17	0	0	0	0	26	0	0	295	0	0	0	0	0	0	27	0	81	0	4	34
31.3	31_3_33447_TAGCGCTCCTCTCTAT_L001_R1_001_000000000_BT5NN.filt	498	103	4047	825	0	12	0	0	26	221	0	0	0	0	21	0	0	0	0	0	0	0	22	25	0	0	317	0	0	0	0	0	0	321	0	0	311	0	0	0	0	0	41	0	19	0	0	0
42	42_33448_ACTGAGCGCTCTCTAT_L001_R1_001_000000000_BT5NN.filt	498	185	13678	1377	48	5	14	0	1587	512	0	0	0	20	519	23	7	34	28	520	0	52	17	11	0	0	56	0	388	0	33	0	0	0	316	0	0	0	0	0	0	0	61	0	0	248	148	15
45	45_33449_CCTAAGACCTCTCTAT_L001_R1_001_000000000_BT5NN.filt	498	176	14986	2832	491	303	431	169	60	719	0	105	0	405	101	192	104	134	285	0	0	336	160	117	169	406	134	101	65	16	105	0	97	0	0	0	0	80	0	0	0	52	230	0	90	0	251	102
F45	F45_33450_CGATCAGTCTCTCTAT_L001_R1_001_000000000_BT5NN.filt	498	117	6158	3027	326	229	369	40	88	1301	5551	41	774	150	128	92	41	230	174	0	0	195	205	75	45	223	157	68	28	0	22	0	135	0	16	0	0	0	0	671	240	14	80	0	737	0	43	303
CH34_control	CH34_33463_TGCAGCTATATCCTCT_L001_R1_001_000000000_BT5NN.filt	498	24314	2	4	0	0	0	0	0	0	0	0	0	0	0	0	0	0	0	0	0	0	0	0	0	0	0	0	0	0	0	0	0	0	0	0	0	0	0	0	0	0	0	0	0	0	0	0
			Cupriavidus	Escherichia/Shigella	Propionibacterium	Novispirillum	Chloroflexus	Bacteria_unclassified	Bacteroidetes_unclassified	Turicella	Staphylococcus	Streptophyta_unclassified	Aquaspirillum	Rhizobiales_unclassified	Geosporobacter	Pseudoxanthomonas	Azoarcus	Bacteroidales_unclassified	Hydrogenophilus	Bacteria_unclassified	Brevibacterium	Marmoricola	Comamonadaceae_unclassified	Arcobacter	Chlorobiaceae_unclassified	Rhodocyclaceae_unclassified	Enhydrobacter	Streptophyta_unclassified	Treponema	Bacillus	Azospirillum	Neisseriaceae_unclassified	Candidatus_Nanosalina_unclassified	Roseiflexus	Bacillus	Corynebacterium	Deltaproteobacteria_unclassified	Microbacteriaceae_unclassified	Desulfomicrobium	Deltaproteobacteria_unclassified	Bacteria_unclassified	Lactobacillus	Bacteroidetes_unclassified	Actinomycetales_unclassified	Salinibacter	Alkaliphilus	Methylobacterium	Klebsiella	Streptococcus
label	Group	Sum	Otu1	Otu2	Otu5	Otu6	Otu7	Otu9	Otu10	Otu8	Otu13	Otu3	Otu12	Otu15	Otu11	Otu20	Otu19	Otu21	Otu17	Otu22	Otu25	Otu24	Otu23	Otu26	Otu27	Otu28	Otu29	Otu73	Otu30	Otu14	Otu31	Otu32	Otu33	Otu34	Otu35	Otu36	Otu37	Otu39	Otu38	Otu16	Otu18	Otu42	Otu43	Otu44	Otu45	Otu4	Otu40	Otu41	Otu46
10.1	10_1_33441_ACTCGCTACTCTCTAT_L001_R1_001_000000000_BT5NN.filt	26942	0.000853686	0.275295	0.101811	0.0380447	0.0367456	0.0207112	0.00181872	0.00270952	0.0177789	0	0.0154777	0	0.0205998	0.00857397	0.0194121	0.00567887	0.0214164	0.0166283	0	0	0.0233093	0.0149209	0.00434266	0	0.00308069	0.0148838	0.00497365	0.00820281	0	0.00163314	0	0.00861109	0	0	0	0	0.00189296	0	0	0	0.00367456	0.00586445	0	0.117957	0	0.00360033	0.00400861
25.1	25_1_33442_GGAGCTACCTCTCTAT_L001_R1_001_000000000_BT5NN.filt	5708	0.00227751	0.364926	0.0324107	0.00122635	0	0.00192712	0	0	0.00946041	0	0	0.000875964	0.00280308	0.00297828	0	0	0.000525578	0.000350385	0	0	0.00385424	0	0	0	0.00192712	0.00525578	0	0.0047302	0	0.000525578	0.130343	0	0	0	0	0	0	0.127365	0	0	0	0	0.0457253	0.0392432	0	0.00157673	0.000875964
28.1	28_1_33443_GCGTAGTACTCTCTAT_L001_R1_001_000000000_BT5NN.filt	17708	0.00367066	0.612266	0.127287	0.00288005	0.00169415	0.00186356	0	0.00434832	0.0640953	0	0	0	0	0.00751073	0	0	0	0	0	0	0	0	0	0	0	0.00711543	0	0.0461373	0.00225887	0.0191439	0	0	0	0	0	0	0	0.00372713	0	0	0	0	0.00751073	0	0	0	0.00316241
28.2	28_2_33444_CGGAGCCTCTCTCTAT_L001_R1_001_000000000_BT5NN.filt	19849	0.00775858	0.840697	0.0316389	0.00362739	0.00130989	0.000503804	0.000251902	0.000403043	0.00740591	0	0.00130989	0	0.00151141	0.0312358	0.00146103	0	0.000403043	0.000151141	0	0	0.00115875	0.000957227	0.000403043	0	0.000302282	0.000806086	0	0.0161721	0	0.00125951	0	0.000201521	0	0	0	0	0.000201521	0	0	0	0	0.00211598	0.000100761	0.00226712	0	0.00609602	0.000957227
31.1	31_1_33445_TACGCTGCCTCTCTAT_L001_R1_001_000000000_BT5NN.filt	10943	0.0042036	0.647263	0.0569314	0	0.0015535	0.00813305	0.000548296	0	0.0287855	0.0703646	0	0	0	0.0101435	0.00584849	0	0.00740199	0.000182765	0	0	0	0	0	0	0	0.0196473	0	0.0119711	0	0.0063054	0	0	0	0	0	0	0	0	0.00530019	0	0.00338116	0.00466051	0	0.00310701	0	0.00932103	0.00922964
31.2	31_2_33446_ATGCGCAGCTCTCTAT_L001_R1_001_000000000_BT5NN.filt	5091	0	0.0553919	0.112944	0.018464	0.0151247	0.0210175	0	0	0.0269102	0	0.0229817	0	0.0247496	0	0.0216068	0	0.0261245	0	0	0.103712	0.00510705	0.0265174	0.0253388	0	0.00491063	0.026321	0.00333923	0	0	0	0	0.00510705	0	0	0.0579454	0	0	0	0	0	0	0.00530348	0	0.0159104	0	0.0007857	0.00667845
31.3	31_3_33447_TAGCGCTCCTCTCTAT_L001_R1_001_000000000_BT5NN.filt	7878	0.0130744	0.513709	0.104722	0	0.00152323	0	0	0.00330033	0.0280528	0	0	0	0	0.00266565	0	0	0	0	0	0	0	0.00279259	0.00317339	0	0	0.0402386	0	0	0	0	0	0	0.0407464	0	0	0.039477	0	0	0	0	0	0.00520437	0	0.00241178	0	0	0
42	42_33448_ACTGAGCGCTCTCTAT_L001_R1_001_000000000_BT5NN.filt	21275	0.00869565	0.642914	0.0647239	0.00225617	0.000235018	0.000658049	0	0.0745946	0.0240658	0	0	0	0.000940071	0.0243948	0.00108108	0.000329025	0.00159812	0.0013161	0.0244418	0	0.00244418	0.00079906	0.000517039	0	0	0.0026322	0	0.0182374	0	0.00155112	0	0	0	0.0148531	0	0	0	0	0	0	0	0.00286722	0	0	0.0116569	0.00695652	0.000705053
45	45_33449_CCTAAGACCTCTCTAT_L001_R1_001_000000000_BT5NN.filt	27317	0.00644287	0.548596	0.103672	0.0179742	0.011092	0.0157777	0.00618662	0.00219643	0.0263206	0	0.00384376	0	0.0148259	0.00369733	0.00702859	0.00380715	0.00490537	0.0104331	0	0	0.0123	0.00585716	0.00428305	0.00618662	0.0148625	0.00490537	0.00369733	0.00237947	0.000585716	0.00384376	0	0.0035509	0	0	0	0	0.00292858	0	0	0	0.00190358	0.00841967	0	0.00329465	0	0.00918842	0.00373394
F45	F45_33450_CGATCAGTCTCTCTAT_L001_R1_001_000000000_BT5NN.filt	25806	0.00453383	0.238627	0.117298	0.0126327	0.00887391	0.014299	0.00155003	0.00341006	0.0504146	0.215105	0.00158878	0.029993	0.0058126	0.00496009	0.00356506	0.00158878	0.00891266	0.00674262	0	0	0.00755638	0.00794389	0.0029063	0.00174378	0.0086414	0.00608386	0.00263505	0.00108502	0	0.000852515	0	0.00523134	0	0.000620011	0	0	0	0	0.0260017	0.00930016	0.000542509	0.00310005	0	0.0285592	0	0.00166628	0.0117415
CH34_control	CH34_33463_TGCAGCTATATCCTCT_L001_R1_001_000000000_BT5NN.filt	24332	0.99926	8.21963e-05	0.000164393	0	0	0	0	0	0	0	0	0	0	0	0	0	0	0	0	0	0	0	0	0	0	0	0	0	0	0	0	0	0	0	0	0	0	0	0	0	0	0	0	0	0	0	0
[truncated: 451 more columns]
